# Supplementary material for: Complete chloroplast genome and comparison of herbicides toxicity on Aeschynomene indica (Leguminosae) in upland direct-seeding paddy field
Source: BMC Genomics. 2024 Mar 14;25:277. doi: 10.1186/s12864-024-10102-x (PMC10938726; doi:10.1186/s12864-024-10102-x)
Supplement: Supplementary file 1 — Additional File 1 [file 12864_2024_10102_MOESM1_ESM.xlsx]

## Sheet: Sheet1
Table S1 Accession numbers of plants downloaded from the NCBI database for phylogenetic analysis
Category	Plant Species	Accession number
Model plant	Arabidopsis thaliana	AP000423.1
Leguminosae	Sesbania cannabina	NC_057145.1
	Sesbania cannabina voucher IBSC	MT120811.1
	Glycine soja	KY241814.1
	Glycine max	DQ317523.1
	Vicia sepium	NC_039595.1
	Astragalus sinicus	OM287552.1
	Medicago sativa	OP514753.1
	Medicago polymorpha	OP589400.1
	Medicago truncatula	NC_003119.8
Common plants in Paddy fields in China	Eclipta prostrata	NC_030773.1
	Oryza sativa Indica	JN861110.1
	Oryza sativa Tropical Japonica	KT289404.1
	Echinochloa oryzicola	KJ000048.2
	Cyperus iria	MW123056.1
	Cyperus difformis	NC_061302.1
	Ammannia arenaria	PRJNA904652
	Ammannia multiflora	PRJNA904683
