# Supplementary material for: Complete chloroplast genome and comparison of herbicides toxicity on Aeschynomene indica (Leguminosae) in upland direct-seeding paddy field
Source: BMC Genomics. 2024 Mar 14;25:277. doi: 10.1186/s12864-024-10102-x (PMC10938726; doi:10.1186/s12864-024-10102-x)
Supplement: Supplementary file 2 — Additional File 2 [file 12864_2024_10102_MOESM2_ESM.xlsx]

## Sheet: Table S2
Table S2 All detected SNPs
	ref	Glycine max.site	Glycine max.base	Glycine soja.site	Glycine soja.base	Sesbania cannabina voucher IBSC.site	Sesbania cannabina voucher IBSC.base	ref_base<->sample_base	cdsPos,phase	proPos	ref_codon<->sample_codon	ref_aa<->sample_aa	mutate_type	ref_gene_ID	ref_gene_start	ref_gene_end	ref_gene_strand
Aeschynomene indica_10039	C	DQ317523_10038	T	KY241814_10039	T	MT120811_54209	C	C<->T	--	--	--	--	--	intergenic	--	--	--
Aeschynomene indica_1004	T	DQ317523_909	A	KY241814_909	A	MT120811_1018	A	T<->A	468,2	156	GCA<->GCT	A<->A	syn	psbA	410	1471	-
Aeschynomene indica_10044	C	DQ317523_10044	C	KY241814_10045	C	MT120811_54204	A	C<->A	--	--	--	--	--	intergenic	--	--	--
Aeschynomene indica_10046	A	DQ317523_10046	C	KY241814_10047	C	MT120811_54202	A	A<->C	--	--	--	--	--	intergenic	--	--	--
Aeschynomene indica_10047	T	DQ317523_10047	G	KY241814_10048	G	MT120811_54201	T	T<->G	--	--	--	--	--	intergenic	--	--	--
Aeschynomene indica_10066	A	DQ317523_10068	G	KY241814_10069	G	MT120811_54182	A	A<->G	--	--	--	--	--	intergenic	--	--	--
Aeschynomene indica_10079	C	DQ317523_10081	A	KY241814_10082	A	MT120811_54169	C	C<->A	--	--	--	--	--	intergenic	--	--	--
Aeschynomene indica_10088	C	DQ317523_10091	A	KY241814_10092	A	MT120811_54159	C	C<->A	--	--	--	--	--	intergenic	--	--	--
Aeschynomene indica_10096	G	DQ317523_10099	T	KY241814_10100	T	MT120811_54151	T	G<->T	--	--	--	--	--	intergenic	--	--	--
Aeschynomene indica_10103	A	DQ317523_10106	C	KY241814_10107	C	MT120811_54144	C	A<->C	--	--	--	--	--	intergenic	--	--	--
Aeschynomene indica_10113	G	DQ317523_10116	T	KY241814_10117	T	MT120811_54134	T	G<->T	--	--	--	--	--	intergenic	--	--	--
Aeschynomene indica_10114	C	DQ317523_10117	T	KY241814_10118	T	MT120811_54133	T	C<->T	--	--	--	--	--	intergenic	--	--	--
Aeschynomene indica_10124	A	DQ317523_10127	G	KY241814_10128	G	MT120811_54123	G	A<->G	--	--	--	--	--	intergenic	--	--	--
Aeschynomene indica_10126	G	DQ317523_10129	A	KY241814_10130	A	MT120811_54121	A	G<->A	--	--	--	--	--	intergenic	--	--	--
Aeschynomene indica_10129	T	DQ317523_10132	G	KY241814_10133	G	MT120811_54118	T	T<->G	--	--	--	--	--	intergenic	--	--	--
Aeschynomene indica_10141	T	DQ317523_10144	C	KY241814_10145	C	MT120811_54106	T	T<->C	--	--	--	--	--	intergenic	--	--	--
Aeschynomene indica_10153	T	DQ317523_10154	A	KY241814_10155	A	MT120811_54097	T	T<->A	--	--	--	--	--	intergenic	--	--	--
Aeschynomene indica_10155	A	DQ317523_10156	T	KY241814_10157	T	MT120811_54095	A	A<->T	--	--	--	--	--	intergenic	--	--	--
Aeschynomene indica_10157	A	DQ317523_10158	T	KY241814_10159	T	MT120811_54093	T	A<->T	--	--	--	--	--	intergenic	--	--	--
Aeschynomene indica_10162	A	DQ317523_10163	A	KY241814_10164	A	MT120811_54087	G	A<->G	--	--	--	--	--	intergenic	--	--	--
Aeschynomene indica_10171	G	DQ317523_10172	A	KY241814_10173	A	MT120811_54078	G	G<->A	--	--	--	--	--	intergenic	--	--	--
Aeschynomene indica_10175	A	DQ317523_10176	G	KY241814_10177	G	MT120811_54074	G	A<->G	--	--	--	--	--	intergenic	--	--	--
Aeschynomene indica_10182	A	DQ317523_10183	T	KY241814_10184	T	MT120811_54067	T	A<->T	--	--	--	--	--	intergenic	--	--	--
Aeschynomene indica_10197	T	DQ317523_10198	T	KY241814_10199	T	MT120811_54052	C	T<->C	--	--	--	--	--	intergenic	--	--	--
Aeschynomene indica_10219	C	DQ317523_10220	C	KY241814_10221	C	MT120811_54030	A	C<->A	--	--	--	--	--	intergenic	--	--	--
Aeschynomene indica_10221	G	DQ317523_10222	A	KY241814_10223	A	MT120811_54028	G	G<->A	--	--	--	--	--	intergenic	--	--	--
Aeschynomene indica_10222	G	DQ317523_10223	G	KY241814_10224	G	MT120811_54027	T	G<->T	--	--	--	--	--	intergenic	--	--	--
Aeschynomene indica_10232	C	DQ317523_10229	C	KY241814_10230	C	MT120811_54018	T	C<->T	--	--	--	--	--	intergenic	--	--	--
Aeschynomene indica_10244	C	DQ317523_10241	C	KY241814_10242	C	MT120811_54006	G	C<->G	--	--	--	--	--	intergenic	--	--	--
Aeschynomene indica_10267	C	DQ317523_10260	G	KY241814_10261	G	MT120811_53987	G	C<->G	--	--	--	--	--	intergenic	--	--	--
Aeschynomene indica_10290	A	DQ317523_10278	A	KY241814_10279	A	MT120811_53970	T	A<->T	--	--	--	--	--	intergenic	--	--	--
Aeschynomene indica_10294	A	DQ317523_10282	T	KY241814_10283	T	MT120811_53966	T	A<->T	--	--	--	--	--	intergenic	--	--	--
Aeschynomene indica_10295	A	DQ317523_10283	C	KY241814_10284	C	MT120811_53965	C	A<->C	--	--	--	--	--	intergenic	--	--	--
Aeschynomene indica_10296	A	DQ317523_10284	A	KY241814_10285	A	MT120811_53964	C	A<->C	--	--	--	--	--	intergenic	--	--	--
Aeschynomene indica_10300	C	DQ317523_10288	C	KY241814_10289	C	MT120811_53960	T	C<->T	--	--	--	--	--	intergenic	--	--	--
Aeschynomene indica_10302	C	DQ317523_10290	T	KY241814_10291	T	MT120811_53958	C	C<->T	--	--	--	--	--	intergenic	--	--	--
Aeschynomene indica_10308	G	DQ317523_10296	A	KY241814_10297	A	MT120811_53952	G	G<->A	--	--	--	--	--	intergenic	--	--	--
Aeschynomene indica_10310	T	DQ317523_10298	C	KY241814_10299	C	MT120811_53950	C	T<->C	--	--	--	--	--	intergenic	--	--	--
Aeschynomene indica_10315	T	DQ317523_10303	C	KY241814_10304	C	MT120811_53945	C	T<->C	--	--	--	--	--	intergenic	--	--	--
Aeschynomene indica_10316	C	DQ317523_10304	T	KY241814_10305	T	MT120811_53944	T	C<->T	--	--	--	--	--	intergenic	--	--	--
Aeschynomene indica_10325	T	DQ317523_10313	G	KY241814_10314	G	MT120811_53935	T	T<->G	--	--	--	--	--	intergenic	--	--	--
Aeschynomene indica_10344	A	DQ317523_10332	G	KY241814_10333	G	MT120811_53916	G	A<->G	--	--	--	--	--	intergenic	--	--	--
Aeschynomene indica_10353	C	DQ317523_10341	C	KY241814_10342	C	MT120811_53907	T	C<->T	--	--	--	--	--	intergenic	--	--	--
Aeschynomene indica_10355	G	DQ317523_10343	A	KY241814_10344	A	MT120811_53905	G	G<->A	--	--	--	--	--	intergenic	--	--	--
Aeschynomene indica_10356	G	DQ317523_10344	A	KY241814_10345	A	MT120811_53904	A	G<->A	--	--	--	--	--	intergenic	--	--	--
Aeschynomene indica_10359	A	DQ317523_10347	T	KY241814_10348	T	MT120811_53901	T	A<->T	--	--	--	--	--	intergenic	--	--	--
Aeschynomene indica_10360	A	DQ317523_10348	T	KY241814_10349	T	MT120811_53900	T	A<->T	--	--	--	--	--	intergenic	--	--	--
Aeschynomene indica_10361	A	DQ317523_10349	T	KY241814_10350	T	MT120811_53899	T	A<->T	--	--	--	--	--	intergenic	--	--	--
Aeschynomene indica_10362	A	DQ317523_10350	C	KY241814_10351	C	MT120811_53898	C	A<->C	--	--	--	--	--	intergenic	--	--	--
Aeschynomene indica_10382	C	DQ317523_10370	T	KY241814_10371	T	MT120811_53878	C	C<->T	--	--	--	--	--	intergenic	--	--	--
Aeschynomene indica_10403	T	DQ317523_10389	C	KY241814_10390	C	MT120811_53859	C	T<->C	--	--	--	--	--	intergenic	--	--	--
Aeschynomene indica_10408	A	DQ317523_10394	G	KY241814_10395	G	MT120811_53854	G	A<->G	--	--	--	--	--	intergenic	--	--	--
Aeschynomene indica_10411	C	DQ317523_10397	T	KY241814_10398	T	MT120811_53851	C	C<->T	--	--	--	--	--	intergenic	--	--	--
Aeschynomene indica_10434	T	DQ317523_10420	A	KY241814_10421	A	MT120811_53828	T	T<->A	--	--	--	--	--	intergenic	--	--	--
Aeschynomene indica_10440	A	DQ317523_10426	T	KY241814_10427	T	MT120811_53822	A	A<->T	--	--	--	--	--	intergenic	--	--	--
Aeschynomene indica_10453	T	DQ317523_10439	T	KY241814_10440	T	MT120811_53809	C	T<->C	--	--	--	--	--	intergenic	--	--	--
Aeschynomene indica_10468	G	DQ317523_10454	A	KY241814_10455	A	MT120811_53794	G	G<->A	--	--	--	--	--	intergenic	--	--	--
Aeschynomene indica_1052	G	DQ317523_957	A	KY241814_957	A	MT120811_1066	G	G<->A	420,2	140	CGC<->CGT	R<->R	syn	psbA	410	1471	-
Aeschynomene indica_1063	G	DQ317523_968	A	KY241814_968	A	MT120811_1077	G	G<->A	409,0	137	CTG<->TTG	L<->L	syn	psbA	410	1471	-
Aeschynomene indica_1088	A	DQ317523_993	C	KY241814_993	C	MT120811_1102	A	A<->C	384,2	128	GGT<->GGG	G<->G	syn	psbA	410	1471	-
Aeschynomene indica_10921	T	DQ317523_10692	T	KY241814_10693	T	MT120811_53415	G	T<->G	--	--	--	--	--	intergenic	--	--	--
Aeschynomene indica_10924	A	DQ317523_10695	T	KY241814_10696	T	MT120811_53412	T	A<->T	--	--	--	--	--	intergenic	--	--	--
Aeschynomene indica_10925	A	DQ317523_10696	T	KY241814_10697	T	MT120811_53411	T	A<->T	--	--	--	--	--	intergenic	--	--	--
Aeschynomene indica_10930	G	DQ317523_10701	C	KY241814_10702	C	MT120811_53406	C	G<->C	--	--	--	--	--	intergenic	--	--	--
Aeschynomene indica_10938	T	DQ317523_10709	G	KY241814_10710	G	MT120811_53398	G	T<->G	--	--	--	--	--	intergenic	--	--	--
Aeschynomene indica_10940	C	DQ317523_10711	A	KY241814_10712	A	MT120811_53396	A	C<->A	--	--	--	--	--	intergenic	--	--	--
Aeschynomene indica_10941	G	DQ317523_10712	T	KY241814_10713	T	MT120811_53395	T	G<->T	--	--	--	--	--	intergenic	--	--	--
Aeschynomene indica_10947	G	DQ317523_10718	C	KY241814_10719	C	MT120811_53389	C	G<->C	--	--	--	--	--	intergenic	--	--	--
Aeschynomene indica_10951	G	DQ317523_10722	A	KY241814_10723	A	MT120811_53385	A	G<->A	--	--	--	--	--	intergenic	--	--	--
Aeschynomene indica_10956	T	DQ317523_10727	G	KY241814_10728	G	MT120811_53380	T	T<->G	--	--	--	--	--	intergenic	--	--	--
Aeschynomene indica_10965	G	DQ317523_10736	G	KY241814_10737	G	MT120811_53371	A	G<->A	--	--	--	--	--	intergenic	--	--	--
Aeschynomene indica_1097	A	DQ317523_1002	G	KY241814_1002	G	MT120811_1111	A	A<->G	375,2	125	TGT<->TGC	C<->C	syn	psbA	410	1471	-
Aeschynomene indica_10972	G	DQ317523_10743	T	KY241814_10744	T	MT120811_53364	T	G<->T	4,0	2	GTT<->TTT	V<->F	nonsyn	ndhC	10969	11331	+
Aeschynomene indica_10975	T	DQ317523_10746	C	KY241814_10747	C	MT120811_53361	T	T<->C	7,0	3	TTG<->CTG	L<->L	syn	ndhC	10969	11331	+
Aeschynomene indica_10977	G	DQ317523_10748	T	KY241814_10749	T	MT120811_53359	G	G<->T	9,2	3	TTG<->TTT	L<->F	nonsyn	ndhC	10969	11331	+
Aeschynomene indica_10986	C	DQ317523_10757	A	KY241814_10758	A	MT120811_53350	A	C<->A	18,2	6	GAC<->GAA	D<->E	nonsyn	ndhC	10969	11331	+
Aeschynomene indica_11003	C	DQ317523_10774	C	KY241814_10775	C	MT120811_53333	G	C<->G	35,1	12	GCA<->GGA	A<->G	nonsyn	ndhC	10969	11331	+
Aeschynomene indica_11010	C	DQ317523_10781	A	KY241814_10782	A	MT120811_53326	A	C<->A	42,2	14	CTC<->CTA	L<->L	syn	ndhC	10969	11331	+
Aeschynomene indica_11022	C	DQ317523_10793	T	KY241814_10794	T	MT120811_53314	C	C<->T	54,2	18	AGC<->AGT	S<->S	syn	ndhC	10969	11331	+
Aeschynomene indica_11023	C	DQ317523_10794	T	KY241814_10795	T	MT120811_53313	C	C<->T	55,0	19	CTT<->TTT	L<->F	nonsyn	ndhC	10969	11331	+
Aeschynomene indica_11031	T	DQ317523_10802	T	KY241814_10803	T	MT120811_53305	G	T<->G	63,2	21	CCT<->CCG	P<->P	syn	ndhC	10969	11331	+
Aeschynomene indica_11045	G	DQ317523_10816	T	KY241814_10817	T	MT120811_53291	T	G<->T	77,1	26	CGA<->CTA	R<->L	nonsyn	ndhC	10969	11331	+
Aeschynomene indica_11046	A	DQ317523_10817	A	KY241814_10818	A	MT120811_53290	C	A<->C	78,2	26	CGA<->CGC	R<->R	syn	ndhC	10969	11331	+
Aeschynomene indica_11056	G	DQ317523_10827	A	KY241814_10828	A	MT120811_53280	A	G<->A	88,0	30	GTT<->ATT	V<->I	nonsyn	ndhC	10969	11331	+
Aeschynomene indica_11067	G	DQ317523_10838	G	KY241814_10839	G	MT120811_53269	A	G<->A	99,2	33	CCG<->CCA	P<->P	syn	ndhC	10969	11331	+
Aeschynomene indica_11073	A	DQ317523_10844	C	KY241814_10845	C	MT120811_53263	C	A<->C	105,2	35	AGA<->AGC	R<->S	nonsyn	ndhC	10969	11331	+
Aeschynomene indica_11076	A	DQ317523_10847	G	KY241814_10848	G	MT120811_53260	A	A<->G	108,2	36	AAA<->AAG	K<->K	syn	ndhC	10969	11331	+
Aeschynomene indica_11079	G	DQ317523_10850	A	KY241814_10851	A	MT120811_53257	G	G<->A	111,2	37	GGG<->GGA	G<->G	syn	ndhC	10969	11331	+
Aeschynomene indica_11085	A	DQ317523_10856	G	KY241814_10857	G	MT120811_53251	G	A<->G	117,2	39	GAA<->GAG	E<->E	syn	ndhC	10969	11331	+
Aeschynomene indica_11088	G	DQ317523_10859	A	KY241814_10860	A	MT120811_53248	A	G<->A	120,2	40	AAG<->AAA	K<->K	syn	ndhC	10969	11331	+
Aeschynomene indica_11121	G	DQ317523_10892	A	KY241814_10893	A	MT120811_53215	G	G<->A	153,2	51	ATG<->ATA	M<->I	nonsyn	ndhC	10969	11331	+
Aeschynomene indica_11124	C	DQ317523_10895	T	KY241814_10896	T	MT120811_53212	C	C<->T	156,2	52	GGC<->GGT	G<->G	syn	ndhC	10969	11331	+
Aeschynomene indica_11143	A	DQ317523_10914	C	KY241814_10915	C	MT120811_53193	C	A<->C	175,0	59	AGA<->CGA	R<->R	syn	ndhC	10969	11331	+
Aeschynomene indica_11144	G	DQ317523_10915	G	KY241814_10916	G	MT120811_53192	A	G<->A	176,1	59	AGA<->AAA	R<->K	nonsyn	ndhC	10969	11331	+
Aeschynomene indica_1115	A	DQ317523_1020	G	KY241814_1020	G	MT120811_1129	G	A<->G	357,2	119	TTT<->TTC	F<->F	syn	psbA	410	1471	-
Aeschynomene indica_11169	C	DQ317523_10940	C	KY241814_10941	C	MT120811_53167	A	C<->A	201,2	67	CTC<->CTA	L<->L	syn	ndhC	10969	11331	+
Aeschynomene indica_11170	G	DQ317523_10941	A	KY241814_10942	A	MT120811_53166	G	G<->A	202,0	68	GTT<->ATT	V<->I	nonsyn	ndhC	10969	11331	+
Aeschynomene indica_1118	G	DQ317523_1023	G	KY241814_1023	G	MT120811_1132	A	G<->A	354,2	118	CAC<->CAT	H<->H	syn	psbA	410	1471	-
Aeschynomene indica_11196	G	DQ317523_10967	G	KY241814_10968	G	MT120811_53140	A	G<->A	228,2	76	ACG<->ACA	T<->T	syn	ndhC	10969	11331	+
Aeschynomene indica_11211	A	DQ317523_10982	T	KY241814_10983	T	MT120811_53125	A	A<->T	243,2	81	CCA<->CCT	P<->P	syn	ndhC	10969	11331	+
Aeschynomene indica_11221	G	DQ317523_10992	A	KY241814_10993	A	MT120811_53115	A	G<->A	253,0	85	GGT<->AGT	G<->S	nonsyn	ndhC	10969	11331	+
Aeschynomene indica_11226	T	DQ317523_10997	C	KY241814_10998	C	MT120811_53110	C	T<->C	258,2	86	TTT<->TTC	F<->F	syn	ndhC	10969	11331	+
Aeschynomene indica_1123	G	DQ317523_1028	G	KY241814_1028	G	MT120811_1137	A	G<->A	349,0	117	CTA<->TTA	L<->L	syn	psbA	410	1471	-
Aeschynomene indica_11230	A	DQ317523_11001	G	KY241814_11002	G	MT120811_53106	G	A<->G	262,0	88	ATA<->GTA	I<->V	nonsyn	ndhC	10969	11331	+
Aeschynomene indica_11235	G	DQ317523_11006	A	KY241814_11007	A	MT120811_53101	G	G<->A	267,2	89	TTG<->TTA	L<->L	syn	ndhC	10969	11331	+
Aeschynomene indica_11310	A	DQ317523_11081	G	KY241814_11082	G	MT120811_53026	G	A<->G	342,2	114	AAA<->AAG	K<->K	syn	ndhC	10969	11331	+
Aeschynomene indica_11313	A	DQ317523_11084	G	KY241814_11085	G	MT120811_53023	G	A<->G	345,2	115	GGA<->GGG	G<->G	syn	ndhC	10969	11331	+
Aeschynomene indica_11353	A	DQ317523_11120	A	KY241814_11121	A	MT120811_52990	G	A<->G	--	--	--	--	--	intergenic	--	--	--
Aeschynomene indica_11371	T	DQ317523_11132	C	KY241814_11133	C	MT120811_52984	T	T<->C	--	--	--	--	--	intergenic	--	--	--
Aeschynomene indica_11375	A	DQ317523_11136	T	KY241814_11137	T	MT120811_52982	A	A<->T	--	--	--	--	--	intergenic	--	--	--
Aeschynomene indica_11377	A	DQ317523_11138	T	KY241814_11139	T	MT120811_52980	A	A<->T	--	--	--	--	--	intergenic	--	--	--
Aeschynomene indica_11379	A	DQ317523_11140	A	KY241814_11141	T	MT120811_52978	A	A<->T	--	--	--	--	--	intergenic	--	--	--
Aeschynomene indica_11385	C	DQ317523_11146	T	KY241814_11147	T	MT120811_52972	C	C<->T	--	--	--	--	--	intergenic	--	--	--
Aeschynomene indica_11434	G	DQ317523_11190	A	KY241814_11191	A	MT120811_52928	G	G<->A	32,1	11	CGA<->CAA	R<->Q	nonsyn	ndhK	11403	12050	+
Aeschynomene indica_11442	C	DQ317523_11198	A	KY241814_11199	A	MT120811_52920	C	C<->A	40,0	14	CAA<->AAA	Q<->K	nonsyn	ndhK	11403	12050	+
Aeschynomene indica_1145	G	DQ317523_1050	G	KY241814_1050	G	MT120811_1159	A	G<->A	327,2	109	GGC<->GGT	G<->G	syn	psbA	410	1471	-
Aeschynomene indica_11462	C	DQ317523_11218	T	KY241814_11219	T	MT120811_52900	T	C<->T	60,2	20	ACC<->ACT	T<->T	syn	ndhK	11403	12050	+
Aeschynomene indica_11468	A	DQ317523_11224	A	KY241814_11225	A	MT120811_52894	G	A<->G	66,2	22	TTA<->TTG	L<->L	syn	ndhK	11403	12050	+
Aeschynomene indica_11493	C	DQ317523_11249	T	KY241814_11250	T	MT120811_52869	T	C<->T	91,0	31	CTA<->TTA	L<->L	syn	ndhK	11403	12050	+
Aeschynomene indica_11525	C	DQ317523_11281	T	KY241814_11282	T	MT120811_52837	C	C<->T	123,2	41	ACC<->ACT	T<->T	syn	ndhK	11403	12050	+
Aeschynomene indica_11561	A	DQ317523_11317	A	KY241814_11318	A	MT120811_52801	G	A<->G	159,2	53	GGA<->GGG	G<->G	syn	ndhK	11403	12050	+
Aeschynomene indica_11591	G	DQ317523_11347	A	KY241814_11348	A	MT120811_52771	G	G<->A	189,2	63	CTG<->CTA	L<->L	syn	ndhK	11403	12050	+
Aeschynomene indica_1160	T	DQ317523_1065	T	KY241814_1065	T	MT120811_1174	C	T<->C	312,2	104	GAA<->GAG	E<->E	syn	psbA	410	1471	-
Aeschynomene indica_11603	T	DQ317523_11359	G	KY241814_11360	G	MT120811_52759	T	T<->G	201,2	67	TCT<->TCG	S<->S	syn	ndhK	11403	12050	+
Aeschynomene indica_11610	A	DQ317523_11366	C	KY241814_11367	C	MT120811_52752	A	A<->C	208,0	70	AGA<->CGA	R<->R	syn	ndhK	11403	12050	+
Aeschynomene indica_11612	A	DQ317523_11368	G	KY241814_11369	G	MT120811_52750	G	A<->G	210,2	70	AGA<->AGG	R<->R	syn	ndhK	11403	12050	+
Aeschynomene indica_11615	G	DQ317523_11371	A	KY241814_11372	A	MT120811_52747	G	G<->A	213,2	71	CAG<->CAA	Q<->Q	syn	ndhK	11403	12050	+
Aeschynomene indica_11618	G	DQ317523_11374	A	KY241814_11375	A	MT120811_52744	A	G<->A	216,2	72	GCG<->GCA	A<->A	syn	ndhK	11403	12050	+
Aeschynomene indica_116233	A	DQ317523_108794	C	KY241814_126606	C	MT120811_112530	A	A<->C	2209,0	737	TTA<->GTA	L<->V	nonsyn	ndhF	116171	118441	-
Aeschynomene indica_116238	A	DQ317523_108799	T	KY241814_126601	T	MT120811_112535	A	A<->T	2204,1	735	TTT<->TAT	F<->Y	nonsyn	ndhF	116171	118441	-
Aeschynomene indica_116240	A	DQ317523_108801	G	KY241814_126599	G	MT120811_112537	A	A<->G	2202,2	734	TTT<->TTC	F<->F	syn	ndhF	116171	118441	-
Aeschynomene indica_116246	A	DQ317523_108807	A	KY241814_126593	A	MT120811_112543	C	A<->C	2196,2	732	TTT<->TTG	F<->L	nonsyn	ndhF	116171	118441	-
Aeschynomene indica_116247	A	DQ317523_108808	T	KY241814_126592	T	MT120811_112544	A	A<->T	2195,1	732	TTT<->TAT	F<->Y	nonsyn	ndhF	116171	118441	-
Aeschynomene indica_116249	A	DQ317523_108810	C	KY241814_126590	C	MT120811_112546	A	A<->C	2193,2	731	TTT<->TTG	F<->L	nonsyn	ndhF	116171	118441	-
Aeschynomene indica_116255	G	DQ317523_108816	A	KY241814_126584	A	MT120811_112552	A	G<->A	2187,2	729	ATC<->ATT	I<->I	syn	ndhF	116171	118441	-
Aeschynomene indica_116261	G	DQ317523_108822	T	KY241814_126578	T	MT120811_112558	G	G<->T	2181,2	727	TCC<->TCA	S<->S	syn	ndhF	116171	118441	-
Aeschynomene indica_116273	T	DQ317523_108834	C	KY241814_126566	C	MT120811_112570	T	T<->C	2169,2	723	GGA<->GGG	G<->G	syn	ndhF	116171	118441	-
Aeschynomene indica_116276	A	DQ317523_108837	G	KY241814_126563	G	MT120811_112573	A	A<->G	2166,2	722	GGT<->GGC	G<->G	syn	ndhF	116171	118441	-
Aeschynomene indica_116279	C	DQ317523_108840	T	KY241814_126560	T	MT120811_112576	C	C<->T	2163,2	721	GGG<->GGA	G<->G	syn	ndhF	116171	118441	-
Aeschynomene indica_116282	C	DQ317523_108843	T	KY241814_126557	T	MT120811_112579	C	C<->T	2160,2	720	GTG<->GTA	V<->V	syn	ndhF	116171	118441	-
Aeschynomene indica_116291	T	DQ317523_108852	G	KY241814_126548	G	MT120811_112588	T	T<->G	2151,2	717	ATA<->ATC	I<->I	syn	ndhF	116171	118441	-
Aeschynomene indica_116294	A	DQ317523_108855	G	KY241814_126545	G	MT120811_112591	G	A<->G	2148,2	716	GTT<->GTC	V<->V	syn	ndhF	116171	118441	-
Aeschynomene indica_116295	A	DQ317523_108856	G	KY241814_126544	G	MT120811_112592	G	A<->G	2147,1	716	GTT<->GCT	V<->A	nonsyn	ndhF	116171	118441	-
Aeschynomene indica_116300	T	DQ317523_108861	T	KY241814_126539	T	MT120811_112597	G	T<->G	2142,2	714	GGA<->GGC	G<->G	syn	ndhF	116171	118441	-
Aeschynomene indica_116315	G	DQ317523_108876	T	KY241814_126524	T	MT120811_112612	T	G<->T	2127,2	709	ACC<->ACA	T<->T	syn	ndhF	116171	118441	-
Aeschynomene indica_116326	C	DQ317523_108887	T	KY241814_126513	T	MT120811_112623	C	C<->T	2116,0	706	GTT<->ATT	V<->I	nonsyn	ndhF	116171	118441	-
Aeschynomene indica_11633	A	DQ317523_11389	T	KY241814_11390	T	MT120811_52729	A	A<->T	231,2	77	ACA<->ACT	T<->T	syn	ndhK	11403	12050	+
Aeschynomene indica_116333	T	DQ317523_108894	C	KY241814_126506	C	MT120811_112630	T	T<->C	2109,2	703	CCA<->CCG	P<->P	syn	ndhF	116171	118441	-
Aeschynomene indica_116340	C	DQ317523_108901	G	KY241814_126499	G	MT120811_112637	C	C<->G	2102,1	701	GGA<->GCA	G<->A	nonsyn	ndhF	116171	118441	-
Aeschynomene indica_116348	T	DQ317523_108909	T	KY241814_126491	T	MT120811_112645	C	T<->C	2094,2	698	GTA<->GTG	V<->V	syn	ndhF	116171	118441	-
Aeschynomene indica_116350	C	DQ317523_108911	T	KY241814_126489	T	MT120811_112647	C	C<->T	2092,0	698	GTA<->ATA	V<->I	nonsyn	ndhF	116171	118441	-
Aeschynomene indica_116353	G	DQ317523_108914	T	KY241814_126486	T	MT120811_112650	G	G<->T	2089,0	697	CAA<->AAA	Q<->K	nonsyn	ndhF	116171	118441	-
Aeschynomene indica_116355	C	DQ317523_108916	T	KY241814_126484	T	MT120811_112652	C	C<->T	2087,1	696	AGA<->AAA	R<->K	nonsyn	ndhF	116171	118441	-
Aeschynomene indica_116367	T	DQ317523_108928	T	KY241814_126472	T	MT120811_112664	G	T<->G	2075,1	692	TAT<->TCT	Y<->S	nonsyn	ndhF	116171	118441	-
Aeschynomene indica_116372	T	DQ317523_108933	G	KY241814_126467	G	MT120811_112669	T	T<->G	2070,2	690	ATA<->ATC	I<->I	syn	ndhF	116171	118441	-
Aeschynomene indica_116374	T	DQ317523_108935	A	KY241814_126465	A	MT120811_112671	A	T<->A	2068,0	690	ATA<->TTA	I<->L	nonsyn	ndhF	116171	118441	-
Aeschynomene indica_116377	T	DQ317523_108938	G	KY241814_126462	T	MT120811_112674	T	T<->G	2065,0	689	AAA<->CAA	K<->Q	nonsyn	ndhF	116171	118441	-
Aeschynomene indica_116379	G	DQ317523_108940	A	KY241814_126460	A	MT120811_112676	G	G<->A	2063,1	688	GCC<->GTC	A<->V	nonsyn	ndhF	116171	118441	-
Aeschynomene indica_116396	G	DQ317523_108957	C	KY241814_126443	C	MT120811_112693	C	G<->C	2046,2	682	GCC<->GCG	A<->A	syn	ndhF	116171	118441	-
Aeschynomene indica_116398	C	DQ317523_108959	T	KY241814_126441	T	MT120811_112695	C	C<->T	2044,0	682	GCC<->ACC	A<->T	nonsyn	ndhF	116171	118441	-
Aeschynomene indica_116411	T	DQ317523_108972	A	KY241814_126428	A	MT120811_112708	T	T<->A	2031,2	677	GGA<->GGT	G<->G	syn	ndhF	116171	118441	-
Aeschynomene indica_116412	C	DQ317523_108973	T	KY241814_126427	T	MT120811_112709	T	C<->T	2030,1	677	GGA<->GAA	G<->E	nonsyn	ndhF	116171	118441	-
Aeschynomene indica_116415	T	DQ317523_108976	T	KY241814_126424	T	MT120811_112712	A	T<->A	2027,1	676	TAT<->TTT	Y<->F	nonsyn	ndhF	116171	118441	-
Aeschynomene indica_11642	A	DQ317523_11398	A	KY241814_11399	A	MT120811_52720	G	A<->G	240,2	80	ACA<->ACG	T<->T	syn	ndhK	11403	12050	+
Aeschynomene indica_116421	G	DQ317523_108982	A	KY241814_126418	A	MT120811_112718	G	G<->A	2021,1	674	GCT<->GTT	A<->V	nonsyn	ndhF	116171	118441	-
Aeschynomene indica_116423	G	DQ317523_108984	A	KY241814_126416	A	MT120811_112720	A	G<->A	2019,2	673	GAC<->GAT	D<->D	syn	ndhF	116171	118441	-
Aeschynomene indica_116429	A	DQ317523_108990	A	KY241814_126410	A	MT120811_112726	G	A<->G	2013,2	671	TAT<->TAC	Y<->Y	syn	ndhF	116171	118441	-
Aeschynomene indica_116433	C	DQ317523_108994	C	KY241814_126406	C	MT120811_112730	G	C<->G	2009,1	670	GGT<->GCT	G<->A	nonsyn	ndhF	116171	118441	-
Aeschynomene indica_116435	A	DQ317523_108996	A	KY241814_126404	A	MT120811_112732	G	A<->G	2007,2	669	CGT<->CGC	R<->R	syn	ndhF	116171	118441	-
Aeschynomene indica_116444	T	DQ317523_109005	C	KY241814_126395	C	MT120811_112741	T	T<->C	1998,2	666	TCA<->TCG	S<->S	syn	ndhF	116171	118441	-
Aeschynomene indica_11645	A	DQ317523_11401	C	KY241814_11402	C	MT120811_52717	A	A<->C	243,2	81	GTA<->GTC	V<->V	syn	ndhK	11403	12050	+
Aeschynomene indica_116461	T	DQ317523_109022	C	KY241814_126378	C	MT120811_112758	C	T<->C	1981,0	661	ATC<->GTC	I<->V	nonsyn	ndhF	116171	118441	-
Aeschynomene indica_116465	G	DQ317523_109026	T	KY241814_126374	T	MT120811_112762	T	G<->T	1977,2	659	ATC<->ATA	I<->I	syn	ndhF	116171	118441	-
Aeschynomene indica_116466	A	DQ317523_109027	T	KY241814_126373	T	MT120811_112763	A	A<->T	1976,1	659	ATC<->AAC	I<->N	nonsyn	ndhF	116171	118441	-
Aeschynomene indica_116467	T	DQ317523_109028	G	KY241814_126372	G	MT120811_112764	T	T<->G	1975,0	659	ATC<->CTC	I<->L	nonsyn	ndhF	116171	118441	-
Aeschynomene indica_116470	T	DQ317523_109031	A	KY241814_126369	A	MT120811_112767	T	T<->A	1972,0	658	ATA<->TTA	I<->L	nonsyn	ndhF	116171	118441	-
Aeschynomene indica_116471	T	DQ317523_109032	A	KY241814_126368	A	MT120811_112768	T	T<->A	1971,2	657	AAA<->AAT	K<->N	nonsyn	ndhF	116171	118441	-
Aeschynomene indica_116473	T	DQ317523_109034	A	KY241814_126366	A	MT120811_112770	T	T<->A	1969,0	657	AAA<->TAA	K<->X	nonsense	ndhF	116171	118441	-
Aeschynomene indica_116477	G	DQ317523_109038	A	KY241814_126362	A	MT120811_112774	A	G<->A	1965,2	655	GCC<->GCT	A<->A	syn	ndhF	116171	118441	-
Aeschynomene indica_116482	C	DQ317523_109043	C	KY241814_126357	C	MT120811_112779	T	C<->T	1960,0	654	GTT<->ATT	V<->I	nonsyn	ndhF	116171	118441	-
Aeschynomene indica_116483	T	DQ317523_109044	T	KY241814_126356	T	MT120811_112780	A	T<->A	1959,2	653	AAA<->AAT	K<->N	nonsyn	ndhF	116171	118441	-
Aeschynomene indica_116484	T	DQ317523_109045	T	KY241814_126355	T	MT120811_112781	A	T<->A	1958,1	653	AAA<->ATA	K<->I	nonsyn	ndhF	116171	118441	-
Aeschynomene indica_116489	T	DQ317523_109050	A	KY241814_126350	A	MT120811_112786	T	T<->A	1953,2	651	AAA<->AAT	K<->N	nonsyn	ndhF	116171	118441	-
Aeschynomene indica_116493	G	DQ317523_109054	A	KY241814_126346	A	MT120811_112790	A	G<->A	1949,1	650	GCT<->GTT	A<->V	nonsyn	ndhF	116171	118441	-
Aeschynomene indica_116494	C	DQ317523_109055	G	KY241814_126345	G	MT120811_112791	G	C<->G	1948,0	650	GCT<->CCT	A<->P	nonsyn	ndhF	116171	118441	-
Aeschynomene indica_116517	T	DQ317523_109078	A	KY241814_126322	A	MT120811_112814	A	T<->A	1925,1	642	CAA<->CTA	Q<->L	nonsyn	ndhF	116171	118441	-
Aeschynomene indica_116518	G	DQ317523_109079	A	KY241814_126321	A	MT120811_112815	A	G<->A	1924,0	642	CAA<->TAA	Q<->X	nonsense	ndhF	116171	118441	-
Aeschynomene indica_116522	A	DQ317523_109083	A	KY241814_126317	A	MT120811_112819	G	A<->G	1920,2	640	AAT<->AAC	N<->N	syn	ndhF	116171	118441	-
Aeschynomene indica_116531	A	DQ317523_109092	T	KY241814_126308	T	MT120811_112828	T	A<->T	1911,2	637	CAT<->CAA	H<->Q	nonsyn	ndhF	116171	118441	-
Aeschynomene indica_116538	G	DQ317523_109099	T	KY241814_126301	T	MT120811_112835	G	G<->T	1904,1	635	GCT<->GAT	A<->D	nonsyn	ndhF	116171	118441	-
Aeschynomene indica_116540	C	DQ317523_109101	T	KY241814_126299	T	MT120811_112837	C	C<->T	1902,2	634	TCG<->TCA	S<->S	syn	ndhF	116171	118441	-
Aeschynomene indica_116552	C	DQ317523_109113	T	KY241814_126287	T	MT120811_112849	T	C<->T	1890,2	630	AAG<->AAA	K<->K	syn	ndhF	116171	118441	-
Aeschynomene indica_116555	A	DQ317523_109116	G	KY241814_126284	G	MT120811_112852	A	A<->G	1887,2	629	TAT<->TAC	Y<->Y	syn	ndhF	116171	118441	-
Aeschynomene indica_116558	G	DQ317523_109119	A	KY241814_126281	A	MT120811_112855	G	G<->A	1884,2	628	TTC<->TTT	F<->F	syn	ndhF	116171	118441	-
Aeschynomene indica_116565	T	DQ317523_109126	G	KY241814_126274	G	MT120811_112862	G	T<->G	1877,1	626	TAT<->TCT	Y<->S	nonsyn	ndhF	116171	118441	-
Aeschynomene indica_116567	T	DQ317523_109128	C	KY241814_126272	C	MT120811_112864	T	T<->C	1875,2	625	GCA<->GCG	A<->A	syn	ndhF	116171	118441	-
Aeschynomene indica_116572	T	DQ317523_109133	T	KY241814_126267	T	MT120811_112869	A	T<->A	1870,0	624	ATA<->TTA	I<->L	nonsyn	ndhF	116171	118441	-
Aeschynomene indica_116583	A	DQ317523_109144	A	KY241814_126256	A	MT120811_112880	C	A<->C	1859,1	620	TTC<->TGC	F<->C	nonsyn	ndhF	116171	118441	-
Aeschynomene indica_116584	A	DQ317523_109145	A	KY241814_126255	A	MT120811_112881	C	A<->C	1858,0	620	TTC<->GTC	F<->V	nonsyn	ndhF	116171	118441	-
Aeschynomene indica_116585	G	DQ317523_109146	A	KY241814_126254	A	MT120811_112882	A	G<->A	1857,2	619	TTC<->TTT	F<->F	syn	ndhF	116171	118441	-
Aeschynomene indica_116590	C	DQ317523_109151	T	KY241814_126249	T	MT120811_112887	C	C<->T	1852,0	618	GCT<->ACT	A<->T	nonsyn	ndhF	116171	118441	-
Aeschynomene indica_116591	A	DQ317523_109152	A	KY241814_126248	A	MT120811_112888	T	A<->T	1851,2	617	CTT<->CTA	L<->L	syn	ndhF	116171	118441	-
Aeschynomene indica_116593	G	DQ317523_109154	G	KY241814_126246	G	MT120811_112890	T	G<->T	1849,0	617	CTT<->ATT	L<->I	nonsyn	ndhF	116171	118441	-
Aeschynomene indica_116595	C	DQ317523_109156	A	KY241814_126244	A	MT120811_112892	C	C<->A	1847,1	616	AGT<->ATT	S<->I	nonsyn	ndhF	116171	118441	-
Aeschynomene indica_116608	T	DQ317523_109169	C	KY241814_126231	C	MT120811_112905	T	T<->C	1834,0	612	ACT<->GCT	T<->A	nonsyn	ndhF	116171	118441	-
Aeschynomene indica_116611	A	DQ317523_109172	C	KY241814_126228	C	MT120811_112908	C	A<->C	1831,0	611	TCA<->GCA	S<->A	nonsyn	ndhF	116171	118441	-
Aeschynomene indica_116612	A	DQ317523_109173	G	KY241814_126227	G	MT120811_112909	A	A<->G	1830,2	610	AAT<->AAC	N<->N	syn	ndhF	116171	118441	-
Aeschynomene indica_116615	T	DQ317523_109176	G	KY241814_126224	G	MT120811_112912	T	T<->G	1827,2	609	ACA<->ACC	T<->T	syn	ndhF	116171	118441	-
Aeschynomene indica_116618	A	DQ317523_109179	C	KY241814_126221	C	MT120811_112915	C	A<->C	1824,2	608	TTT<->TTG	F<->L	nonsyn	ndhF	116171	118441	-
Aeschynomene indica_116636	A	DQ317523_109197	C	KY241814_126203	C	MT120811_112933	C	A<->C	1806,2	602	TTT<->TTG	F<->L	nonsyn	ndhF	116171	118441	-
Aeschynomene indica_116637	A	DQ317523_109198	A	KY241814_126202	A	MT120811_112934	G	A<->G	1805,1	602	TTT<->TCT	F<->S	nonsyn	ndhF	116171	118441	-
Aeschynomene indica_116638	A	DQ317523_109199	C	KY241814_126201	C	MT120811_112935	C	A<->C	1804,0	602	TTT<->GTT	F<->V	nonsyn	ndhF	116171	118441	-
Aeschynomene indica_116639	A	DQ317523_109200	A	KY241814_126200	A	MT120811_112936	G	A<->G	1803,2	601	ATT<->ATC	I<->I	syn	ndhF	116171	118441	-
Aeschynomene indica_116640	A	DQ317523_109201	A	KY241814_126199	A	MT120811_112937	G	A<->G	1802,1	601	ATT<->ACT	I<->T	nonsyn	ndhF	116171	118441	-
Aeschynomene indica_116641	T	DQ317523_109202	A	KY241814_126198	A	MT120811_112938	A	T<->A	1801,0	601	ATT<->TTT	I<->F	nonsyn	ndhF	116171	118441	-
Aeschynomene indica_116642	T	DQ317523_109203	A	KY241814_126197	A	MT120811_112939	A	T<->A	1800,2	600	AAA<->AAT	K<->N	nonsyn	ndhF	116171	118441	-
Aeschynomene indica_116645	T	DQ317523_109206	T	KY241814_126194	T	MT120811_112942	A	T<->A	1797,2	599	AAA<->AAT	K<->N	nonsyn	ndhF	116171	118441	-
Aeschynomene indica_116649	T	DQ317523_109210	G	KY241814_126190	G	MT120811_112946	G	T<->G	1793,1	598	AAA<->ACA	K<->T	nonsyn	ndhF	116171	118441	-
Aeschynomene indica_116650	T	DQ317523_109211	A	KY241814_126189	A	MT120811_112947	A	T<->A	1792,0	598	AAA<->TAA	K<->X	nonsense	ndhF	116171	118441	-
Aeschynomene indica_116656	G	DQ317523_109217	T	KY241814_126183	T	MT120811_112953	G	G<->T	1786,0	596	CAA<->AAA	Q<->K	nonsyn	ndhF	116171	118441	-
Aeschynomene indica_116660	C	DQ317523_109221	T	KY241814_126179	T	MT120811_112957	T	C<->T	1782,2	594	TTG<->TTA	L<->L	syn	ndhF	116171	118441	-
Aeschynomene indica_116666	A	DQ317523_109227	G	KY241814_126173	G	MT120811_112963	G	A<->G	1776,2	592	GAT<->GAC	D<->D	syn	ndhF	116171	118441	-
Aeschynomene indica_116672	A	DQ317523_109233	A	KY241814_126167	A	MT120811_112969	G	A<->G	1770,2	590	TCT<->TCC	S<->S	syn	ndhF	116171	118441	-
Aeschynomene indica_116673	G	DQ317523_109234	A	KY241814_126166	A	MT120811_112970	G	G<->A	1769,1	590	TCT<->TTT	S<->F	nonsyn	ndhF	116171	118441	-
Aeschynomene indica_116685	A	DQ317523_109246	C	KY241814_126154	C	MT120811_112982	A	A<->C	1757,1	586	TTG<->TGG	L<->W	nonsyn	ndhF	116171	118441	-
Aeschynomene indica_116690	G	DQ317523_109251	T	KY241814_126149	T	MT120811_112987	T	G<->T	1752,2	584	TCC<->TCA	S<->S	syn	ndhF	116171	118441	-
Aeschynomene indica_116702	C	DQ317523_109263	A	KY241814_126137	A	MT120811_112999	C	C<->A	1740,2	580	TTG<->TTT	L<->F	nonsyn	ndhF	116171	118441	-
Aeschynomene indica_116712	C	DQ317523_109273	C	KY241814_126127	C	MT120811_113009	G	C<->G	1730,1	577	GGA<->GCA	G<->A	nonsyn	ndhF	116171	118441	-
Aeschynomene indica_116716	T	DQ317523_109277	T	KY241814_126123	T	MT120811_113013	C	T<->C	1726,0	576	AAA<->GAA	K<->E	nonsyn	ndhF	116171	118441	-
Aeschynomene indica_116717	T	DQ317523_109278	G	KY241814_126122	G	MT120811_113014	T	T<->G	1725,2	575	CAA<->CAC	Q<->H	nonsyn	ndhF	116171	118441	-
Aeschynomene indica_116719	G	DQ317523_109280	A	KY241814_126120	A	MT120811_113016	G	G<->A	1723,0	575	CAA<->TAA	Q<->X	nonsense	ndhF	116171	118441	-
Aeschynomene indica_116720	G	DQ317523_109281	G	KY241814_126119	G	MT120811_113017	A	G<->A	1722,2	574	ACC<->ACT	T<->T	syn	ndhF	116171	118441	-
Aeschynomene indica_116721	G	DQ317523_109282	C	KY241814_126118	C	MT120811_113018	C	G<->C	1721,1	574	ACC<->AGC	T<->S	nonsyn	ndhF	116171	118441	-
Aeschynomene indica_116723	A	DQ317523_109284	G	KY241814_126116	G	MT120811_113020	G	A<->G	1719,2	573	TTT<->TTC	F<->F	syn	ndhF	116171	118441	-
Aeschynomene indica_116728	G	DQ317523_109289	A	KY241814_126111	A	MT120811_113025	A	G<->A	1714,0	572	CCT<->TCT	P<->S	nonsyn	ndhF	116171	118441	-
Aeschynomene indica_116729	G	DQ317523_109290	A	KY241814_126110	A	MT120811_113026	A	G<->A	1713,2	571	ATC<->ATT	I<->I	syn	ndhF	116171	118441	-
Aeschynomene indica_116739	A	DQ317523_109300	G	KY241814_126100	G	MT120811_113035	A	A<->G	1703,1	568	CTC<->CCC	L<->P	nonsyn	ndhF	116171	118441	-
Aeschynomene indica_116740	G	DQ317523_109301	T	KY241814_126099	T	MT120811_113036	G	G<->T	1702,0	568	CTC<->ATC	L<->I	nonsyn	ndhF	116171	118441	-
Aeschynomene indica_116747	A	DQ317523_109308	G	KY241814_126092	G	MT120811_113044	G	A<->G	1695,2	565	TTT<->TTC	F<->F	syn	ndhF	116171	118441	-
Aeschynomene indica_116750	G	DQ317523_109311	T	KY241814_126089	T	MT120811_113047	T	G<->T	1692,2	564	TTC<->TTA	F<->L	nonsyn	ndhF	116171	118441	-
Aeschynomene indica_116759	T	DQ317523_109320	G	KY241814_126080	G	MT120811_113056	T	T<->G	1683,2	561	TTA<->TTC	L<->F	nonsyn	ndhF	116171	118441	-
Aeschynomene indica_116761	A	DQ317523_109322	G	KY241814_126078	G	MT120811_113058	G	A<->G	1681,0	561	TTA<->CTA	L<->L	syn	ndhF	116171	118441	-
Aeschynomene indica_116762	T	DQ317523_109323	C	KY241814_126077	C	MT120811_113059	T	T<->C	1680,2	560	GTA<->GTG	V<->V	syn	ndhF	116171	118441	-
Aeschynomene indica_116763	A	DQ317523_109324	A	KY241814_126076	A	MT120811_113060	C	A<->C	1679,1	560	GTA<->GGA	V<->G	nonsyn	ndhF	116171	118441	-
Aeschynomene indica_116768	T	DQ317523_109329	A	KY241814_126071	A	MT120811_113065	T	T<->A	1674,2	558	ATA<->ATT	I<->I	syn	ndhF	116171	118441	-
Aeschynomene indica_116770	T	DQ317523_109331	C	KY241814_126069	C	MT120811_113067	C	T<->C	1672,0	558	ATA<->GTA	I<->V	nonsyn	ndhF	116171	118441	-
Aeschynomene indica_116774	C	DQ317523_109335	G	KY241814_126065	G	MT120811_113071	C	C<->G	1668,2	556	CTG<->CTC	L<->L	syn	ndhF	116171	118441	-
Aeschynomene indica_116776	G	DQ317523_109337	T	KY241814_126063	T	MT120811_113073	T	G<->T	1666,0	556	CTG<->ATG	L<->M	nonsyn	ndhF	116171	118441	-
Aeschynomene indica_116777	T	DQ317523_109338	A	KY241814_126062	A	MT120811_113074	A	T<->A	1665,2	555	TCA<->TCT	S<->S	syn	ndhF	116171	118441	-
Aeschynomene indica_116780	G	DQ317523_109341	A	KY241814_126059	A	MT120811_113077	A	G<->A	1662,2	554	TTC<->TTT	F<->F	syn	ndhF	116171	118441	-
Aeschynomene indica_116784	A	DQ317523_109345	C	KY241814_126055	C	MT120811_113081	A	A<->C	1658,1	553	TTA<->TGA	L<->X	nonsense	ndhF	116171	118441	-
Aeschynomene indica_116785	A	DQ317523_109346	G	KY241814_126054	G	MT120811_113082	G	A<->G	1657,0	553	TTA<->CTA	L<->L	syn	ndhF	116171	118441	-
Aeschynomene indica_116789	G	DQ317523_109350	A	KY241814_126050	A	MT120811_113086	A	G<->A	1653,2	551	ACC<->ACT	T<->T	syn	ndhF	116171	118441	-
Aeschynomene indica_116795	G	DQ317523_109356	G	KY241814_126044	G	MT120811_113092	A	G<->A	1647,2	549	GGC<->GGT	G<->G	syn	ndhF	116171	118441	-
Aeschynomene indica_116796	C	DQ317523_109357	T	KY241814_126043	T	MT120811_113093	T	C<->T	1646,1	549	GGC<->GAC	G<->D	nonsyn	ndhF	116171	118441	-
Aeschynomene indica_116798	A	DQ317523_109359	C	KY241814_126041	C	MT120811_113095	C	A<->C	1644,2	548	TCT<->TCG	S<->S	syn	ndhF	116171	118441	-
Aeschynomene indica_116807	A	DQ317523_109368	T	KY241814_126032	T	MT120811_113104	A	A<->T	1635,2	545	CCT<->CCA	P<->P	syn	ndhF	116171	118441	-
Aeschynomene indica_116817	G	DQ317523_109378	C	KY241814_126022	C	MT120811_113114	G	G<->C	1625,1	542	TCT<->TGT	S<->C	nonsyn	ndhF	116171	118441	-
Aeschynomene indica_116821	A	DQ317523_109382	C	KY241814_126018	C	MT120811_113118	A	A<->C	1621,0	541	TCT<->GCT	S<->A	nonsyn	ndhF	116171	118441	-
Aeschynomene indica_116823	G	DQ317523_109384	G	KY241814_126016	G	MT120811_113120	A	G<->A	1619,1	540	ACT<->ATT	T<->I	nonsyn	ndhF	116171	118441	-
Aeschynomene indica_116824	T	DQ317523_109385	T	KY241814_126015	T	MT120811_113121	C	T<->C	1618,0	540	ACT<->GCT	T<->A	nonsyn	ndhF	116171	118441	-
Aeschynomene indica_116832	T	DQ317523_109393	G	KY241814_126007	G	MT120811_113129	G	T<->G	1610,1	537	AAT<->ACT	N<->T	nonsyn	ndhF	116171	118441	-
Aeschynomene indica_116834	A	DQ317523_109395	G	KY241814_126005	G	MT120811_113131	A	A<->G	1608,2	536	GAT<->GAC	D<->D	syn	ndhF	116171	118441	-
Aeschynomene indica_116835	T	DQ317523_109396	C	KY241814_126004	C	MT120811_113132	C	T<->C	1607,1	536	GAT<->GGT	D<->G	nonsyn	ndhF	116171	118441	-
Aeschynomene indica_11684	G	DQ317523_11440	A	KY241814_11441	A	MT120811_52678	G	G<->A	282,2	94	GAG<->GAA	E<->E	syn	ndhK	11403	12050	+
Aeschynomene indica_116841	A	DQ317523_109402	T	KY241814_125998	T	MT120811_113139	A	A<->T	1601,1	534	TTT<->TAT	F<->Y	nonsyn	ndhF	116171	118441	-
Aeschynomene indica_116843	G	DQ317523_109404	A	KY241814_125996	A	MT120811_113141	G	G<->A	1599,2	533	ACC<->ACT	T<->T	syn	ndhF	116171	118441	-
Aeschynomene indica_116844	G	DQ317523_109405	T	KY241814_125995	T	MT120811_113142	G	G<->T	1598,1	533	ACC<->AAC	T<->N	nonsyn	ndhF	116171	118441	-
Aeschynomene indica_116847	C	DQ317523_109408	A	KY241814_125992	A	MT120811_113144	A	C<->A	1595,1	532	AGT<->ATT	S<->I	nonsyn	ndhF	116171	118441	-
Aeschynomene indica_116849	A	DQ317523_109410	A	KY241814_125990	A	MT120811_113146	G	A<->G	1593,2	531	GAT<->GAC	D<->D	syn	ndhF	116171	118441	-
Aeschynomene indica_116854	T	DQ317523_109415	A	KY241814_125985	A	MT120811_113151	T	T<->A	1588,0	530	ATT<->TTT	I<->F	nonsyn	ndhF	116171	118441	-
Aeschynomene indica_116863	G	DQ317523_109424	A	KY241814_125976	A	MT120811_113160	G	G<->A	1579,0	527	CGT<->TGT	R<->C	nonsyn	ndhF	116171	118441	-
Aeschynomene indica_116864	T	DQ317523_109425	A	KY241814_125975	A	MT120811_113161	T	T<->A	1578,2	526	ACA<->ACT	T<->T	syn	ndhF	116171	118441	-
Aeschynomene indica_116869	T	DQ317523_109430	T	KY241814_125970	T	MT120811_113166	C	T<->C	1573,0	525	ATA<->GTA	I<->V	nonsyn	ndhF	116171	118441	-
Aeschynomene indica_116871	C	DQ317523_109432	T	KY241814_125968	T	MT120811_113168	C	C<->T	1571,1	524	AGC<->AAC	S<->N	nonsyn	ndhF	116171	118441	-
Aeschynomene indica_116876	G	DQ317523_109437	T	KY241814_125963	T	MT120811_113173	G	G<->T	1566,2	522	GTC<->GTA	V<->V	syn	ndhF	116171	118441	-
Aeschynomene indica_116883	C	DQ317523_109444	T	KY241814_125956	T	MT120811_113180	C	C<->T	1559,1	520	CGA<->CAA	R<->Q	nonsyn	ndhF	116171	118441	-
Aeschynomene indica_116891	T	DQ317523_109452	G	KY241814_125948	G	MT120811_113188	T	T<->G	1551,2	517	CGA<->CGC	R<->R	syn	ndhF	116171	118441	-
Aeschynomene indica_116892	C	DQ317523_109453	C	KY241814_125947	C	MT120811_113189	T	C<->T	1550,1	517	CGA<->CAA	R<->Q	nonsyn	ndhF	116171	118441	-
Aeschynomene indica_116894	C	DQ317523_109455	A	KY241814_125945	A	MT120811_113191	A	C<->A	1548,2	516	CAG<->CAT	Q<->H	nonsyn	ndhF	116171	118441	-
Aeschynomene indica_116896	G	DQ317523_109457	G	KY241814_125943	G	MT120811_113193	A	G<->A	1546,0	516	CAG<->TAG	Q<->X	nonsense	ndhF	116171	118441	-
Aeschynomene indica_116897	G	DQ317523_109458	T	KY241814_125942	T	MT120811_113194	T	G<->T	1545,2	515	CTC<->CTA	L<->L	syn	ndhF	116171	118441	-
Aeschynomene indica_116898	A	DQ317523_109459	G	KY241814_125941	G	MT120811_113195	G	A<->G	1544,1	515	CTC<->CCC	L<->P	nonsyn	ndhF	116171	118441	-
Aeschynomene indica_1169	G	DQ317523_1074	A	KY241814_1074	A	MT120811_1183	G	G<->A	303,2	101	TCC<->TCT	S<->S	syn	psbA	410	1471	-
Aeschynomene indica_116904	G	DQ317523_109465	A	KY241814_125935	A	MT120811_113201	G	G<->A	1538,1	513	ACA<->ATA	T<->I	nonsyn	ndhF	116171	118441	-
Aeschynomene indica_116906	C	DQ317523_109467	C	KY241814_125933	C	MT120811_113203	A	C<->A	1536,2	512	AAG<->AAT	K<->N	nonsyn	ndhF	116171	118441	-
Aeschynomene indica_116910	T	DQ317523_109471	C	KY241814_125929	C	MT120811_113207	T	T<->C	1532,1	511	AAG<->AGG	K<->R	nonsyn	ndhF	116171	118441	-
Aeschynomene indica_116913	T	DQ317523_109474	A	KY241814_125926	A	MT120811_113208	T	T<->A	1529,1	510	AAG<->ATG	K<->M	nonsyn	ndhF	116171	118441	-
Aeschynomene indica_116914	T	DQ317523_109475	T	KY241814_125925	T	MT120811_113209	G	T<->G	1528,0	510	AAG<->CAG	K<->Q	nonsyn	ndhF	116171	118441	-
Aeschynomene indica_116923	A	DQ317523_109481	A	KY241814_125919	A	MT120811_113218	C	A<->C	1519,0	507	TTT<->GTT	F<->V	nonsyn	ndhF	116171	118441	-
Aeschynomene indica_116924	A	DQ317523_109482	G	KY241814_125918	G	MT120811_113219	A	A<->G	1518,2	506	TCT<->TCC	S<->S	syn	ndhF	116171	118441	-
Aeschynomene indica_116927	T	DQ317523_109485	A	KY241814_125915	A	MT120811_113221	A	T<->A	1515,2	505	AAA<->AAT	K<->N	nonsyn	ndhF	116171	118441	-
Aeschynomene indica_116928	T	DQ317523_109486	G	KY241814_125914	G	MT120811_113222	G	T<->G	1514,1	505	AAA<->ACA	K<->T	nonsyn	ndhF	116171	118441	-
Aeschynomene indica_116931	C	DQ317523_109489	A	KY241814_125911	A	MT120811_113225	C	C<->A	1511,1	504	AGG<->ATG	R<->M	nonsyn	ndhF	116171	118441	-
Aeschynomene indica_116942	T	DQ317523_109500	T	KY241814_125900	T	MT120811_113236	A	T<->A	1500,2	500	AAA<->AAT	K<->N	nonsyn	ndhF	116171	118441	-
Aeschynomene indica_116947	C	DQ317523_109505	T	KY241814_125895	T	MT120811_113241	T	C<->T	1495,0	499	GTG<->ATG	V<->M	nonsyn	ndhF	116171	118441	-
Aeschynomene indica_116949	G	DQ317523_109507	C	KY241814_125893	C	MT120811_113243	G	G<->C	1493,1	498	ACA<->AGA	T<->R	nonsyn	ndhF	116171	118441	-
Aeschynomene indica_116953	A	DQ317523_109511	G	KY241814_125889	G	MT120811_113247	A	A<->G	1489,0	497	TTA<->CTA	L<->L	syn	ndhF	116171	118441	-
Aeschynomene indica_116958	T	DQ317523_109516	G	KY241814_125884	G	MT120811_113252	G	T<->G	1484,1	495	GAT<->GCT	D<->A	nonsyn	ndhF	116171	118441	-
Aeschynomene indica_116963	T	DQ317523_109521	G	KY241814_125879	G	MT120811_113257	T	T<->G	1479,2	493	TTA<->TTC	L<->F	nonsyn	ndhF	116171	118441	-
Aeschynomene indica_116967	T	DQ317523_109525	A	KY241814_125875	A	MT120811_113261	T	T<->A	1475,1	492	CAT<->CTT	H<->L	nonsyn	ndhF	116171	118441	-
Aeschynomene indica_116968	G	DQ317523_109526	A	KY241814_125874	A	MT120811_113262	G	G<->A	1474,0	492	CAT<->TAT	H<->Y	nonsyn	ndhF	116171	118441	-
Aeschynomene indica_11699	A	DQ317523_11455	T	KY241814_11456	T	MT120811_52663	A	A<->T	297,2	99	CCA<->CCT	P<->P	syn	ndhK	11403	12050	+
Aeschynomene indica_117010	A	DQ317523_109577	T	KY241814_125823	T	MT120811_113310	T	A<->T	1432,0	478	TTA<->ATA	L<->I	nonsyn	ndhF	116171	118441	-
Aeschynomene indica_117025	C	DQ317523_109592	T	KY241814_125808	T	MT120811_113325	T	C<->T	1417,0	473	GAT<->AAT	D<->N	nonsyn	ndhF	116171	118441	-
Aeschynomene indica_117032	T	DQ317523_109599	T	KY241814_125801	T	MT120811_113332	C	T<->C	1410,2	470	AAA<->AAG	K<->K	syn	ndhF	116171	118441	-
Aeschynomene indica_117041	C	DQ317523_109608	G	KY241814_125792	G	MT120811_113341	G	C<->G	1401,2	467	TGG<->TGC	W<->C	nonsyn	ndhF	116171	118441	-
Aeschynomene indica_117042	C	DQ317523_109609	A	KY241814_125791	A	MT120811_113342	A	C<->A	1400,1	467	TGG<->TTG	W<->L	nonsyn	ndhF	116171	118441	-
Aeschynomene indica_117044	C	DQ317523_109611	A	KY241814_125789	A	MT120811_113344	A	C<->A	1398,2	466	AAG<->AAT	K<->N	nonsyn	ndhF	116171	118441	-
Aeschynomene indica_117048	T	DQ317523_109615	A	KY241814_125785	A	MT120811_113348	T	T<->A	1394,1	465	AAA<->ATA	K<->I	nonsyn	ndhF	116171	118441	-
Aeschynomene indica_117050	G	DQ317523_109617	A	KY241814_125783	A	MT120811_113350	A	G<->A	1392,2	464	TTC<->TTT	F<->F	syn	ndhF	116171	118441	-
Aeschynomene indica_117059	G	DQ317523_109626	G	KY241814_125774	G	MT120811_113359	A	G<->A	1383,2	461	AAC<->AAT	N<->N	syn	ndhF	116171	118441	-
Aeschynomene indica_117066	G	DQ317523_109633	T	KY241814_125767	T	MT120811_113366	T	G<->T	1376,1	459	TCT<->TAT	S<->Y	nonsyn	ndhF	116171	118441	-
Aeschynomene indica_117092	G	DQ317523_109659	C	KY241814_125741	C	MT120811_113392	C	G<->C	1350,2	450	CGC<->CGG	R<->R	syn	ndhF	116171	118441	-
Aeschynomene indica_117119	A	DQ317523_109686	T	KY241814_125714	T	MT120811_113419	T	A<->T	1323,2	441	GCT<->GCA	A<->A	syn	ndhF	116171	118441	-
Aeschynomene indica_117125	A	DQ317523_109692	A	KY241814_125708	A	MT120811_113425	G	A<->G	1317,2	439	TTT<->TTC	F<->F	syn	ndhF	116171	118441	-
Aeschynomene indica_117129	G	DQ317523_109696	C	KY241814_125704	C	MT120811_113429	C	G<->C	1313,1	438	TCT<->TGT	S<->C	nonsyn	ndhF	116171	118441	-
Aeschynomene indica_117136	A	DQ317523_109703	T	KY241814_125697	T	MT120811_113436	T	A<->T	1306,0	436	TTA<->ATA	L<->I	nonsyn	ndhF	116171	118441	-
Aeschynomene indica_11714	T	DQ317523_11470	T	KY241814_11471	T	MT120811_52648	A	T<->A	312,2	104	GCT<->GCA	A<->A	syn	ndhK	11403	12050	+
Aeschynomene indica_117143	G	DQ317523_109710	A	KY241814_125690	A	MT120811_113443	A	G<->A	1299,2	433	TTC<->TTT	F<->F	syn	ndhF	116171	118441	-
Aeschynomene indica_117149	T	DQ317523_109716	G	KY241814_125684	G	MT120811_113449	T	T<->G	1293,2	431	CCA<->CCC	P<->P	syn	ndhF	116171	118441	-
Aeschynomene indica_117152	C	DQ317523_109719	T	KY241814_125681	T	MT120811_113452	T	C<->T	1290,2	430	TTG<->TTA	L<->L	syn	ndhF	116171	118441	-
Aeschynomene indica_117153	A	DQ317523_109720	G	KY241814_125680	G	MT120811_113453	G	A<->G	1289,1	430	TTG<->TCG	L<->S	nonsyn	ndhF	116171	118441	-
Aeschynomene indica_117179	T	DQ317523_109746	C	KY241814_125654	C	MT120811_113479	C	T<->C	1263,2	421	GAA<->GAG	E<->E	syn	ndhF	116171	118441	-
Aeschynomene indica_117185	T	DQ317523_109752	C	KY241814_125648	C	MT120811_113485	C	T<->C	1257,2	419	AAA<->AAG	K<->K	syn	ndhF	116171	118441	-
Aeschynomene indica_11720	G	DQ317523_11476	A	KY241814_11477	A	MT120811_52642	A	G<->A	318,2	106	GGG<->GGA	G<->G	syn	ndhK	11403	12050	+
Aeschynomene indica_117200	A	DQ317523_109767	G	KY241814_125633	G	MT120811_113500	G	A<->G	1242,2	414	GCT<->GCC	A<->A	syn	ndhF	116171	118441	-
Aeschynomene indica_117209	T	DQ317523_109776	T	KY241814_125624	T	MT120811_113509	C	T<->C	1233,2	411	CCA<->CCG	P<->P	syn	ndhF	116171	118441	-
Aeschynomene indica_117212	A	DQ317523_109779	A	KY241814_125621	A	MT120811_113512	C	A<->C	1230,2	410	ATT<->ATG	I<->M	nonsyn	ndhF	116171	118441	-
Aeschynomene indica_117218	A	DQ317523_109785	G	KY241814_125615	G	MT120811_113518	A	A<->G	1224,2	408	TGT<->TGC	C<->C	syn	ndhF	116171	118441	-
Aeschynomene indica_117224	A	DQ317523_109791	A	KY241814_125609	A	MT120811_113524	C	A<->C	1218,2	406	TCT<->TCG	S<->S	syn	ndhF	116171	118441	-
Aeschynomene indica_117227	G	DQ317523_109794	A	KY241814_125606	A	MT120811_113527	A	G<->A	1215,2	405	CTC<->CTT	L<->L	syn	ndhF	116171	118441	-
Aeschynomene indica_11723	C	DQ317523_11479	A	KY241814_11480	A	MT120811_52639	C	C<->A	321,2	107	GCC<->GCA	A<->A	syn	ndhK	11403	12050	+
Aeschynomene indica_117230	T	DQ317523_109797	C	KY241814_125603	C	MT120811_113530	T	T<->C	1212,2	404	ACA<->ACG	T<->T	syn	ndhF	116171	118441	-
Aeschynomene indica_117236	T	DQ317523_109803	C	KY241814_125597	C	MT120811_113536	C	T<->C	1206,2	402	ATA<->ATG	I<->M	nonsyn	ndhF	116171	118441	-
Aeschynomene indica_117238	T	DQ317523_109805	C	KY241814_125595	C	MT120811_113538	T	T<->C	1204,0	402	ATA<->GTA	I<->V	nonsyn	ndhF	116171	118441	-
Aeschynomene indica_117247	A	DQ317523_109814	A	KY241814_125586	A	MT120811_113547	C	A<->C	1195,0	399	TCT<->GCT	S<->A	nonsyn	ndhF	116171	118441	-
Aeschynomene indica_117249	G	DQ317523_109816	G	KY241814_125584	G	MT120811_113549	A	G<->A	1193,1	398	ACT<->ATT	T<->I	nonsyn	ndhF	116171	118441	-
Aeschynomene indica_117257	G	DQ317523_109824	A	KY241814_125576	A	MT120811_113557	A	G<->A	1185,2	395	ATC<->ATT	I<->I	syn	ndhF	116171	118441	-
Aeschynomene indica_117263	T	DQ317523_109830	T	KY241814_125570	T	MT120811_113563	C	T<->C	1179,2	393	ACA<->ACG	T<->T	syn	ndhF	116171	118441	-
Aeschynomene indica_117264	G	DQ317523_109831	A	KY241814_125569	A	MT120811_113564	G	G<->A	1178,1	393	ACA<->ATA	T<->I	nonsyn	ndhF	116171	118441	-
Aeschynomene indica_117265	T	DQ317523_109832	C	KY241814_125568	C	MT120811_113565	C	T<->C	1177,0	393	ACA<->GCA	T<->A	nonsyn	ndhF	116171	118441	-
Aeschynomene indica_117278	T	DQ317523_109845	A	KY241814_125555	A	MT120811_113578	A	T<->A	1164,2	388	GGA<->GGT	G<->G	syn	ndhF	116171	118441	-
Aeschynomene indica_117308	T	DQ317523_109875	A	KY241814_125525	A	MT120811_113608	A	T<->A	1134,2	378	GAA<->GAT	E<->D	nonsyn	ndhF	116171	118441	-
Aeschynomene indica_117309	T	DQ317523_109876	G	KY241814_125524	G	MT120811_113609	T	T<->G	1133,1	378	GAA<->GCA	E<->A	nonsyn	ndhF	116171	118441	-
Aeschynomene indica_117320	G	DQ317523_109887	T	KY241814_125513	T	MT120811_113620	T	G<->T	1122,2	374	GGC<->GGA	G<->G	syn	ndhF	116171	118441	-
Aeschynomene indica_117323	A	DQ317523_109890	G	KY241814_125510	G	MT120811_113623	A	A<->G	1119,2	373	GTT<->GTC	V<->V	syn	ndhF	116171	118441	-
Aeschynomene indica_117349	T	DQ317523_109916	T	KY241814_125484	T	MT120811_113649	C	T<->C	1093,0	365	ATT<->GTT	I<->V	nonsyn	ndhF	116171	118441	-
Aeschynomene indica_11735	A	DQ317523_11491	A	KY241814_11492	A	MT120811_52627	C	A<->C	333,2	111	ACA<->ACC	T<->T	syn	ndhK	11403	12050	+
Aeschynomene indica_117356	G	DQ317523_109923	A	KY241814_125477	A	MT120811_113656	G	G<->A	1086,2	362	TCC<->TCT	S<->S	syn	ndhF	116171	118441	-
Aeschynomene indica_117409	G	DQ317523_109976	A	KY241814_125424	A	MT120811_113709	A	G<->A	1033,0	345	CTA<->TTA	L<->L	syn	ndhF	116171	118441	-
Aeschynomene indica_11741	A	DQ317523_11497	G	KY241814_11498	G	MT120811_52621	G	A<->G	339,2	113	GGA<->GGG	G<->G	syn	ndhK	11403	12050	+
Aeschynomene indica_117413	G	DQ317523_109980	G	KY241814_125420	G	MT120811_113713	A	G<->A	1029,2	343	GCC<->GCT	A<->A	syn	ndhF	116171	118441	-
Aeschynomene indica_117418	T	DQ317523_109985	G	KY241814_125415	G	MT120811_113718	T	T<->G	1024,0	342	AGA<->CGA	R<->R	syn	ndhF	116171	118441	-
Aeschynomene indica_117422	G	DQ317523_109989	A	KY241814_125411	A	MT120811_113722	A	G<->A	1020,2	340	TCC<->TCT	S<->S	syn	ndhF	116171	118441	-
Aeschynomene indica_117425	G	DQ317523_109992	T	KY241814_125408	T	MT120811_113725	G	G<->T	1017,2	339	GGC<->GGA	G<->G	syn	ndhF	116171	118441	-
Aeschynomene indica_117434	T	DQ317523_110001	G	KY241814_125399	G	MT120811_113734	T	T<->G	1008,2	336	CTA<->CTC	L<->L	syn	ndhF	116171	118441	-
Aeschynomene indica_117436	G	DQ317523_110003	G	KY241814_125397	G	MT120811_113736	A	G<->A	1006,0	336	CTA<->TTA	L<->L	syn	ndhF	116171	118441	-
Aeschynomene indica_11747	C	DQ317523_11503	T	KY241814_11504	T	MT120811_52615	C	C<->T	345,2	115	TTC<->TTT	F<->F	syn	ndhK	11403	12050	+
Aeschynomene indica_117470	A	DQ317523_110037	G	KY241814_125363	G	MT120811_113770	A	A<->G	972,2	324	TCT<->TCC	S<->S	syn	ndhF	116171	118441	-
Aeschynomene indica_117476	G	DQ317523_110043	A	KY241814_125357	A	MT120811_113776	G	G<->A	966,2	322	GCC<->GCT	A<->A	syn	ndhF	116171	118441	-
Aeschynomene indica_117486	C	DQ317523_110053	T	KY241814_125347	T	MT120811_113786	T	C<->T	956,1	319	AGA<->AAA	R<->K	nonsyn	ndhF	116171	118441	-
Aeschynomene indica_117491	A	DQ317523_110058	A	KY241814_125342	A	MT120811_113791	T	A<->T	951,2	317	ATT<->ATA	I<->I	syn	ndhF	116171	118441	-
Aeschynomene indica_117499	T	DQ317523_110066	G	KY241814_125334	G	MT120811_113799	T	T<->G	943,0	315	AAA<->CAA	K<->Q	nonsyn	ndhF	116171	118441	-
Aeschynomene indica_1175	C	DQ317523_1080	C	KY241814_1080	C	MT120811_1189	A	C<->A	297,2	99	GCG<->GCT	A<->A	syn	psbA	410	1471	-
Aeschynomene indica_117515	A	DQ317523_110082	G	KY241814_125318	G	MT120811_113815	A	A<->G	927,2	309	ACT<->ACC	T<->T	syn	ndhF	116171	118441	-
Aeschynomene indica_117524	C	DQ317523_110091	T	KY241814_125309	T	MT120811_113824	T	C<->T	918,2	306	TTG<->TTA	L<->L	syn	ndhF	116171	118441	-
Aeschynomene indica_117531	A	DQ317523_110098	A	KY241814_125302	A	MT120811_113831	G	A<->G	911,1	304	TTA<->TCA	L<->S	nonsyn	ndhF	116171	118441	-
Aeschynomene indica_117532	A	DQ317523_110099	C	KY241814_125301	C	MT120811_113832	C	A<->C	910,0	304	TTA<->GTA	L<->V	nonsyn	ndhF	116171	118441	-
Aeschynomene indica_117533	T	DQ317523_110100	C	KY241814_125300	C	MT120811_113833	T	T<->C	909,2	303	ACA<->ACG	T<->T	syn	ndhF	116171	118441	-
Aeschynomene indica_117560	A	DQ317523_110127	G	KY241814_125273	G	MT120811_113860	A	A<->G	882,2	294	AAT<->AAC	N<->N	syn	ndhF	116171	118441	-
Aeschynomene indica_117566	G	DQ317523_110133	T	KY241814_125267	T	MT120811_113866	T	G<->T	876,2	292	ATC<->ATA	I<->I	syn	ndhF	116171	118441	-
Aeschynomene indica_117571	A	DQ317523_110138	C	KY241814_125262	C	MT120811_113871	A	A<->C	871,0	291	TCT<->GCT	S<->A	nonsyn	ndhF	116171	118441	-
Aeschynomene indica_117572	A	DQ317523_110139	A	KY241814_125261	A	MT120811_113872	G	A<->G	870,2	290	CCT<->CCC	P<->P	syn	ndhF	116171	118441	-
Aeschynomene indica_117577	T	DQ317523_110144	G	KY241814_125256	G	MT120811_113877	T	T<->G	865,0	289	ATA<->CTA	I<->L	nonsyn	ndhF	116171	118441	-
Aeschynomene indica_117579	G	DQ317523_110146	A	KY241814_125254	A	MT120811_113879	A	G<->A	863,1	288	GCA<->GTA	A<->V	nonsyn	ndhF	116171	118441	-
Aeschynomene indica_117580	C	DQ317523_110147	C	KY241814_125253	C	MT120811_113880	T	C<->T	862,0	288	GCA<->ACA	A<->T	nonsyn	ndhF	116171	118441	-
Aeschynomene indica_117608	A	DQ317523_110175	A	KY241814_125225	A	MT120811_113908	C	A<->C	834,2	278	CTT<->CTG	L<->L	syn	ndhF	116171	118441	-
Aeschynomene indica_117617	C	DQ317523_110184	T	KY241814_125216	T	MT120811_113917	T	C<->T	825,2	275	GGG<->GGA	G<->G	syn	ndhF	116171	118441	-
Aeschynomene indica_117620	C	DQ317523_110187	C	KY241814_125213	C	MT120811_113920	T	C<->T	822,2	274	GCG<->GCA	A<->A	syn	ndhF	116171	118441	-
Aeschynomene indica_117632	A	DQ317523_110199	A	KY241814_125201	A	MT120811_113932	G	A<->G	810,2	270	ACT<->ACC	T<->T	syn	ndhF	116171	118441	-
Aeschynomene indica_117650	A	DQ317523_110217	G	KY241814_125183	G	MT120811_113950	A	A<->G	792,2	264	GCT<->GCC	A<->A	syn	ndhF	116171	118441	-
Aeschynomene indica_117659	A	DQ317523_110226	T	KY241814_125174	T	MT120811_113959	A	A<->T	783,2	261	CCT<->CCA	P<->P	syn	ndhF	116171	118441	-
Aeschynomene indica_117668	T	DQ317523_110235	C	KY241814_125165	C	MT120811_113968	T	T<->C	774,2	258	GGA<->GGG	G<->G	syn	ndhF	116171	118441	-
Aeschynomene indica_117683	G	DQ317523_110250	T	KY241814_125150	T	MT120811_113983	T	G<->T	759,2	253	CCC<->CCA	P<->P	syn	ndhF	116171	118441	-
Aeschynomene indica_117688	A	DQ317523_110255	G	KY241814_125145	G	MT120811_113988	A	A<->G	754,0	252	TTA<->CTA	L<->L	syn	ndhF	116171	118441	-
Aeschynomene indica_117704	G	DQ317523_110271	A	KY241814_125129	A	MT120811_114004	G	G<->A	738,2	246	TTC<->TTT	F<->F	syn	ndhF	116171	118441	-
Aeschynomene indica_117710	G	DQ317523_110277	G	KY241814_125123	G	MT120811_114010	A	G<->A	732,2	244	GCC<->GCT	A<->A	syn	ndhF	116171	118441	-
Aeschynomene indica_117713	A	DQ317523_110280	G	KY241814_125120	G	MT120811_114013	A	A<->G	729,2	243	TCT<->TCC	S<->S	syn	ndhF	116171	118441	-
Aeschynomene indica_117722	A	DQ317523_110289	G	KY241814_125111	G	MT120811_114022	A	A<->G	720,2	240	GTT<->GTC	V<->V	syn	ndhF	116171	118441	-
Aeschynomene indica_117725	A	DQ317523_110292	T	KY241814_125108	T	MT120811_114025	T	A<->T	717,2	239	TCT<->TCA	S<->S	syn	ndhF	116171	118441	-
Aeschynomene indica_117728	A	DQ317523_110295	G	KY241814_125105	G	MT120811_114028	A	A<->G	714,2	238	GGT<->GGC	G<->G	syn	ndhF	116171	118441	-
Aeschynomene indica_117739	A	DQ317523_110306	G	KY241814_125094	G	MT120811_114039	A	A<->G	703,0	235	TTA<->CTA	L<->L	syn	ndhF	116171	118441	-
Aeschynomene indica_117750	C	DQ317523_110317	A	KY241814_125083	A	MT120811_114050	C	C<->A	692,1	231	TGT<->TTT	C<->F	nonsyn	ndhF	116171	118441	-
Aeschynomene indica_117751	A	DQ317523_110318	C	KY241814_125082	C	MT120811_114051	A	A<->C	691,0	231	TGT<->GGT	C<->G	nonsyn	ndhF	116171	118441	-
Aeschynomene indica_117752	C	DQ317523_110319	C	KY241814_125081	C	MT120811_114052	G	C<->G	690,2	230	TTG<->TTC	L<->F	nonsyn	ndhF	116171	118441	-
Aeschynomene indica_117756	C	DQ317523_110323	G	KY241814_125077	G	MT120811_114056	G	C<->G	686,1	229	AGT<->ACT	S<->T	nonsyn	ndhF	116171	118441	-
Aeschynomene indica_117760	C	DQ317523_110327	G	KY241814_125073	G	MT120811_114060	C	C<->G	682,0	228	GTT<->CTT	V<->L	nonsyn	ndhF	116171	118441	-
Aeschynomene indica_117769	C	DQ317523_110336	T	KY241814_125064	T	MT120811_114069	T	C<->T	673,0	225	GTT<->ATT	V<->I	nonsyn	ndhF	116171	118441	-
Aeschynomene indica_11777	A	DQ317523_11533	C	KY241814_11534	C	MT120811_52585	C	A<->C	375,2	125	GGA<->GGC	G<->G	syn	ndhK	11403	12050	+
Aeschynomene indica_117773	A	DQ317523_110340	A	KY241814_125060	A	MT120811_114073	T	A<->T	669,2	223	GTT<->GTA	V<->V	syn	ndhF	116171	118441	-
Aeschynomene indica_117782	A	DQ317523_110349	T	KY241814_125051	T	MT120811_114082	T	A<->T	660,2	220	AAT<->AAA	N<->K	nonsyn	ndhF	116171	118441	-
Aeschynomene indica_117784	T	DQ317523_110351	T	KY241814_125049	T	MT120811_114084	G	T<->G	658,0	220	AAT<->CAT	N<->H	nonsyn	ndhF	116171	118441	-
Aeschynomene indica_117787	G	DQ317523_110354	A	KY241814_125046	A	MT120811_114087	A	G<->A	655,0	219	CAT<->TAT	H<->Y	nonsyn	ndhF	116171	118441	-
Aeschynomene indica_11780	A	DQ317523_11536	G	KY241814_11537	G	MT120811_52582	A	A<->G	378,2	126	GTA<->GTG	V<->V	syn	ndhK	11403	12050	+
Aeschynomene indica_117800	G	DQ317523_110367	T	KY241814_125033	T	MT120811_114100	T	G<->T	642,2	214	TTC<->TTA	F<->L	nonsyn	ndhF	116171	118441	-
Aeschynomene indica_117802	A	DQ317523_110369	T	KY241814_125031	T	MT120811_114102	A	A<->T	640,0	214	TTC<->ATC	F<->I	nonsyn	ndhF	116171	118441	-
Aeschynomene indica_117812	C	DQ317523_110379	C	KY241814_125021	C	MT120811_114112	T	C<->T	630,2	210	TTG<->TTA	L<->L	syn	ndhF	116171	118441	-
Aeschynomene indica_117818	C	DQ317523_110385	C	KY241814_125015	C	MT120811_114118	T	C<->T	624,2	208	CGG<->CGA	R<->R	syn	ndhF	116171	118441	-
Aeschynomene indica_11786	G	DQ317523_11542	A	KY241814_11543	A	MT120811_52576	A	G<->A	384,2	128	AAG<->AAA	K<->K	syn	ndhK	11403	12050	+
Aeschynomene indica_117863	T	DQ317523_110430	C	KY241814_124970	C	MT120811_114163	T	T<->C	579,2	193	TTA<->TTG	L<->L	syn	ndhF	116171	118441	-
Aeschynomene indica_117875	C	DQ317523_110442	A	KY241814_124958	A	MT120811_114175	A	C<->A	567,2	189	TTG<->TTT	L<->F	nonsyn	ndhF	116171	118441	-
Aeschynomene indica_117884	T	DQ317523_110451	G	KY241814_124949	G	MT120811_114184	T	T<->G	558,2	186	GTA<->GTC	V<->V	syn	ndhF	116171	118441	-
Aeschynomene indica_117890	A	DQ317523_110457	A	KY241814_124943	A	MT120811_114190	G	A<->G	552,2	184	AAT<->AAC	N<->N	syn	ndhF	116171	118441	-
Aeschynomene indica_117905	C	DQ317523_110472	T	KY241814_124928	T	MT120811_114205	T	C<->T	537,2	179	AAG<->AAA	K<->K	syn	ndhF	116171	118441	-
Aeschynomene indica_117914	C	DQ317523_110481	A	KY241814_124919	A	MT120811_114214	A	C<->A	528,2	176	GCG<->GCT	A<->A	syn	ndhF	116171	118441	-
Aeschynomene indica_11792	T	DQ317523_11548	C	KY241814_11549	C	MT120811_52570	T	T<->C	390,2	130	ATT<->ATC	I<->I	syn	ndhK	11403	12050	+
Aeschynomene indica_117928	T	DQ317523_110495	T	KY241814_124905	T	MT120811_114228	G	T<->G	514,0	172	ATT<->CTT	I<->L	nonsyn	ndhF	116171	118441	-
Aeschynomene indica_117935	T	DQ317523_110502	T	KY241814_124898	T	MT120811_114235	C	T<->C	507,2	169	ACA<->ACG	T<->T	syn	ndhF	116171	118441	-
Aeschynomene indica_117947	A	DQ317523_110514	G	KY241814_124886	G	MT120811_114247	A	A<->G	495,2	165	GGT<->GGC	G<->G	syn	ndhF	116171	118441	-
Aeschynomene indica_117958	G	DQ317523_110525	A	KY241814_124875	A	MT120811_114258	G	G<->A	484,0	162	CTA<->TTA	L<->L	syn	ndhF	116171	118441	-
Aeschynomene indica_117991	T	DQ317523_110558	C	KY241814_124842	C	MT120811_114291	T	T<->C	451,0	151	ATT<->GTT	I<->V	nonsyn	ndhF	116171	118441	-
Aeschynomene indica_117997	T	DQ317523_110564	T	KY241814_124836	T	MT120811_114297	C	T<->C	445,0	149	ATT<->GTT	I<->V	nonsyn	ndhF	116171	118441	-
Aeschynomene indica_118010	A	DQ317523_110577	C	KY241814_124823	C	MT120811_114310	C	A<->C	432,2	144	TCT<->TCG	S<->S	syn	ndhF	116171	118441	-
Aeschynomene indica_118038	G	DQ317523_110605	A	KY241814_124795	A	MT120811_114338	G	G<->A	404,1	135	ACT<->ATT	T<->I	nonsyn	ndhF	116171	118441	-
Aeschynomene indica_11804	C	DQ317523_11560	C	KY241814_11561	C	MT120811_52558	T	C<->T	402,2	134	GTC<->GTT	V<->V	syn	ndhK	11403	12050	+
Aeschynomene indica_118048	A	DQ317523_110615	G	KY241814_124785	G	MT120811_114348	A	A<->G	394,0	132	TTT<->CTT	F<->L	nonsyn	ndhF	116171	118441	-
Aeschynomene indica_118050	C	DQ317523_110617	G	KY241814_124783	G	MT120811_114350	C	C<->G	392,1	131	AGT<->ACT	S<->T	nonsyn	ndhF	116171	118441	-
Aeschynomene indica_118054	T	DQ317523_110621	G	KY241814_124779	G	MT120811_114354	T	T<->G	388,0	130	ATG<->CTG	M<->L	nonsyn	ndhF	116171	118441	-
Aeschynomene indica_118069	G	DQ317523_110636	T	KY241814_124764	T	MT120811_114369	T	G<->T	373,0	125	CGA<->AGA	R<->R	syn	ndhF	116171	118441	-
Aeschynomene indica_118118	C	DQ317523_110685	C	KY241814_124715	C	MT120811_114418	A	C<->A	324,2	108	TTG<->TTT	L<->F	nonsyn	ndhF	116171	118441	-
Aeschynomene indica_118120	A	DQ317523_110687	G	KY241814_124713	G	MT120811_114420	G	A<->G	322,0	108	TTG<->CTG	L<->L	syn	ndhF	116171	118441	-
Aeschynomene indica_118136	A	DQ317523_110703	A	KY241814_124697	A	MT120811_114436	G	A<->G	306,2	102	ATT<->ATC	I<->I	syn	ndhF	116171	118441	-
Aeschynomene indica_118146	A	DQ317523_110713	G	KY241814_124687	G	MT120811_114446	A	A<->G	296,1	99	TTA<->TCA	L<->S	nonsyn	ndhF	116171	118441	-
Aeschynomene indica_118157	G	DQ317523_110724	A	KY241814_124676	A	MT120811_114457	G	G<->A	285,2	95	ACC<->ACT	T<->T	syn	ndhF	116171	118441	-
Aeschynomene indica_118176	A	DQ317523_110743	T	KY241814_124657	T	MT120811_114476	T	A<->T	266,1	89	TTC<->TAC	F<->Y	nonsyn	ndhF	116171	118441	-
Aeschynomene indica_118195	A	DQ317523_110762	G	KY241814_124638	G	MT120811_114495	G	A<->G	247,0	83	TTT<->CTT	F<->L	nonsyn	ndhF	116171	118441	-
Aeschynomene indica_118208	A	DQ317523_110775	G	KY241814_124625	G	MT120811_114508	A	A<->G	234,2	78	ACT<->ACC	T<->T	syn	ndhF	116171	118441	-
Aeschynomene indica_118220	C	DQ317523_110787	T	KY241814_124613	T	MT120811_114520	T	C<->T	222,2	74	GTG<->GTA	V<->V	syn	ndhF	116171	118441	-
Aeschynomene indica_118232	G	DQ317523_110799	A	KY241814_124601	A	MT120811_114532	G	G<->A	210,2	70	ATC<->ATT	I<->I	syn	ndhF	116171	118441	-
Aeschynomene indica_118234	T	DQ317523_110801	A	KY241814_124599	A	MT120811_114534	T	T<->A	208,0	70	ATC<->TTC	I<->F	nonsyn	ndhF	116171	118441	-
Aeschynomene indica_118235	A	DQ317523_110802	A	KY241814_124598	A	MT120811_114535	C	A<->C	207,2	69	TCT<->TCG	S<->S	syn	ndhF	116171	118441	-
Aeschynomene indica_118261	C	DQ317523_110822	G	KY241814_124578	G	MT120811_114555	G	C<->G	181,0	61	GAT<->CAT	D<->H	nonsyn	ndhF	116171	118441	-
Aeschynomene indica_118265	C	DQ317523_110826	A	KY241814_124574	A	MT120811_114559	A	C<->A	177,2	59	TCG<->TCT	S<->S	syn	ndhF	116171	118441	-
Aeschynomene indica_118270	G	DQ317523_110831	A	KY241814_124569	A	MT120811_114564	G	G<->A	172,0	58	CTG<->TTG	L<->L	syn	ndhF	116171	118441	-
Aeschynomene indica_118274	A	DQ317523_110835	A	KY241814_124565	A	MT120811_114568	T	A<->T	168,2	56	GTT<->GTA	V<->V	syn	ndhF	116171	118441	-
Aeschynomene indica_118285	G	DQ317523_110846	T	KY241814_124554	T	MT120811_114579	T	G<->T	157,0	53	CTC<->ATC	L<->I	nonsyn	ndhF	116171	118441	-
Aeschynomene indica_118288	T	DQ317523_110849	T	KY241814_124551	T	MT120811_114582	G	T<->G	154,0	52	ATG<->CTG	M<->L	nonsyn	ndhF	116171	118441	-
Aeschynomene indica_118296	C	DQ317523_110857	G	KY241814_124543	G	MT120811_114590	G	C<->G	146,1	49	GGT<->GCT	G<->A	nonsyn	ndhF	116171	118441	-
Aeschynomene indica_118297	C	DQ317523_110858	T	KY241814_124542	T	MT120811_114591	T	C<->T	145,0	49	GGT<->AGT	G<->S	nonsyn	ndhF	116171	118441	-
Aeschynomene indica_118301	C	DQ317523_110862	C	KY241814_124538	C	MT120811_114595	T	C<->T	141,2	47	TTG<->TTA	L<->L	syn	ndhF	116171	118441	-
Aeschynomene indica_118304	A	DQ317523_110865	T	KY241814_124535	T	MT120811_114598	T	A<->T	138,2	46	TTT<->TTA	F<->L	nonsyn	ndhF	116171	118441	-
Aeschynomene indica_11831	G	DQ317523_11587	G	KY241814_11588	G	MT120811_52531	A	G<->A	429,2	143	CCG<->CCA	P<->P	syn	ndhK	11403	12050	+
Aeschynomene indica_118313	C	DQ317523_110874	A	KY241814_124526	A	MT120811_114607	A	C<->A	129,2	43	CCG<->CCT	P<->P	syn	ndhF	116171	118441	-
Aeschynomene indica_118316	A	DQ317523_110877	A	KY241814_124523	A	MT120811_114610	T	A<->T	126,2	42	TTT<->TTA	F<->L	nonsyn	ndhF	116171	118441	-
Aeschynomene indica_118321	C	DQ317523_110882	C	KY241814_124518	C	MT120811_114615	A	C<->A	121,0	41	GCT<->TCT	A<->S	nonsyn	ndhF	116171	118441	-
Aeschynomene indica_118331	C	DQ317523_110892	G	KY241814_124508	G	MT120811_114625	G	C<->G	111,2	37	CGG<->CGC	R<->R	syn	ndhF	116171	118441	-
Aeschynomene indica_118339	T	DQ317523_110900	A	KY241814_124500	A	MT120811_114633	T	T<->A	103,0	35	AAT<->TAT	N<->Y	nonsyn	ndhF	116171	118441	-
Aeschynomene indica_11837	T	DQ317523_11593	T	KY241814_11594	T	MT120811_52525	A	T<->A	435,2	145	GCT<->GCA	A<->A	syn	ndhK	11403	12050	+
Aeschynomene indica_118372	T	DQ317523_110933	C	KY241814_124467	C	MT120811_114666	C	T<->C	70,0	24	ATG<->GTG	M<->V	nonsyn	ndhF	116171	118441	-
Aeschynomene indica_118373	C	DQ317523_110934	T	KY241814_124466	T	MT120811_114667	C	C<->T	69,2	23	GGG<->GGA	G<->G	syn	ndhF	116171	118441	-
Aeschynomene indica_118379	C	DQ317523_110940	T	KY241814_124460	T	MT120811_114673	T	C<->T	63,2	21	TTG<->TTA	L<->L	syn	ndhF	116171	118441	-
Aeschynomene indica_11838	G	DQ317523_11594	A	KY241814_11595	A	MT120811_52524	A	G<->A	436,0	146	GTT<->ATT	V<->I	nonsyn	ndhK	11403	12050	+
Aeschynomene indica_118382	C	DQ317523_110943	C	KY241814_124457	C	MT120811_114676	G	C<->G	60,2	20	ATG<->ATC	M<->I	nonsyn	ndhF	116171	118441	-
Aeschynomene indica_118396	G	DQ317523_110957	A	KY241814_124443	A	MT120811_114690	G	G<->A	46,0	16	CTT<->TTT	L<->F	nonsyn	ndhF	116171	118441	-
Aeschynomene indica_1184	T	DQ317523_1089	A	KY241814_1089	A	MT120811_1198	T	T<->A	288,2	96	ATA<->ATT	I<->I	syn	psbA	410	1471	-
Aeschynomene indica_118400	A	DQ317523_110961	A	KY241814_124439	A	MT120811_114694	G	A<->G	42,2	14	ATT<->ATC	I<->I	syn	ndhF	116171	118441	-
Aeschynomene indica_118401	A	DQ317523_110962	A	KY241814_124438	A	MT120811_114695	G	A<->G	41,1	14	ATT<->ACT	I<->T	nonsyn	ndhF	116171	118441	-
Aeschynomene indica_118403	G	DQ317523_110964	A	KY241814_124436	A	MT120811_114697	G	G<->A	39,2	13	TTC<->TTT	F<->F	syn	ndhF	116171	118441	-
Aeschynomene indica_118409	T	DQ317523_110970	T	KY241814_124430	T	MT120811_114703	C	T<->C	33,2	11	ATA<->ATG	I<->M	nonsyn	ndhF	116171	118441	-
Aeschynomene indica_118422	G	DQ317523_110983	T	KY241814_124417	T	MT120811_114716	G	G<->T	20,1	7	TCT<->TAT	S<->Y	nonsyn	ndhF	116171	118441	-
Aeschynomene indica_118447	A	DQ317523_111007	T	KY241814_124393	T	MT120811_114741	A	A<->T	--	--	--	--	--	intergenic	--	--	--
Aeschynomene indica_118451	T	DQ317523_111011	C	KY241814_124389	C	MT120811_114745	T	T<->C	--	--	--	--	--	intergenic	--	--	--
Aeschynomene indica_118459	A	DQ317523_111019	T	KY241814_124381	T	MT120811_114757	A	A<->T	--	--	--	--	--	intergenic	--	--	--
Aeschynomene indica_118460	A	DQ317523_111020	T	KY241814_124380	T	MT120811_114758	A	A<->T	--	--	--	--	--	intergenic	--	--	--
Aeschynomene indica_118465	A	DQ317523_111024	A	KY241814_124376	A	MT120811_114766	G	A<->G	--	--	--	--	--	intergenic	--	--	--
Aeschynomene indica_118476	G	DQ317523_111034	A	KY241814_124366	A	MT120811_114777	A	G<->A	--	--	--	--	--	intergenic	--	--	--
Aeschynomene indica_118493	C	DQ317523_111051	T	KY241814_124349	T	MT120811_114794	C	C<->T	--	--	--	--	--	intergenic	--	--	--
Aeschynomene indica_118505	C	DQ317523_111069	T	KY241814_124331	T	MT120811_114811	C	C<->T	--	--	--	--	--	intergenic	--	--	--
Aeschynomene indica_118517	G	DQ317523_111085	G	KY241814_124315	G	MT120811_114823	A	G<->A	--	--	--	--	--	intergenic	--	--	--
Aeschynomene indica_118521	A	DQ317523_111089	G	KY241814_124311	G	MT120811_114827	G	A<->G	--	--	--	--	--	intergenic	--	--	--
Aeschynomene indica_1187	C	DQ317523_1092	A	KY241814_1092	A	MT120811_1201	A	C<->A	285,2	95	CCG<->CCT	P<->P	syn	psbA	410	1471	-
Aeschynomene indica_11889	A	DQ317523_11641	A	KY241814_11642	A	MT120811_52477	C	A<->C	487,0	163	ATA<->CTA	I<->L	nonsyn	ndhK	11403	12050	+
Aeschynomene indica_11898	G	DQ317523_11648	A	KY241814_11649	A	MT120811_52470	G	G<->A	496,0	166	GAT<->AAT	D<->N	nonsyn	ndhK	11403	12050	+
Aeschynomene indica_1190	G	DQ317523_1095	A	KY241814_1095	A	MT120811_1204	A	G<->A	282,2	94	TAC<->TAT	Y<->Y	syn	psbA	410	1471	-
Aeschynomene indica_11903	T	DQ317523_11653	A	KY241814_11654	A	MT120811_52465	A	T<->A	501,2	167	CAT<->CAA	H<->Q	nonsyn	ndhK	11403	12050	+
Aeschynomene indica_11906	T	DQ317523_11656	G	KY241814_11657	G	MT120811_52462	G	T<->G	504,2	168	ATT<->ATG	I<->M	nonsyn	ndhK	11403	12050	+
Aeschynomene indica_11917	A	DQ317523_11667	G	KY241814_11668	G	MT120811_52451	G	A<->G	515,1	172	CAA<->CGA	Q<->R	nonsyn	ndhK	11403	12050	+
Aeschynomene indica_11921	A	DQ317523_11671	G	KY241814_11672	G	MT120811_52447	G	A<->G	519,2	173	GAA<->GAG	E<->E	syn	ndhK	11403	12050	+
Aeschynomene indica_11927	G	DQ317523_11677	A	KY241814_11678	A	MT120811_52441	G	G<->A	525,2	175	AGG<->AGA	R<->R	syn	ndhK	11403	12050	+
Aeschynomene indica_11936	T	DQ317523_11686	A	KY241814_11687	A	MT120811_52432	T	T<->A	534,2	178	ACT<->ACA	T<->T	syn	ndhK	11403	12050	+
Aeschynomene indica_11948	G	DQ317523_11698	G	KY241814_11699	G	MT120811_52420	A	G<->A	546,2	182	AAG<->AAA	K<->K	syn	ndhK	11403	12050	+
Aeschynomene indica_11955	G	DQ317523_11705	A	KY241814_11706	A	MT120811_52413	G	G<->A	553,0	185	GTT<->ATT	V<->I	nonsyn	ndhK	11403	12050	+
Aeschynomene indica_11961	C	DQ317523_11711	T	KY241814_11712	T	MT120811_52407	C	C<->T	559,0	187	CGC<->TGC	R<->C	nonsyn	ndhK	11403	12050	+
Aeschynomene indica_11962	G	DQ317523_11712	A	KY241814_11713	A	MT120811_52406	G	G<->A	560,1	187	CGC<->CAC	R<->H	nonsyn	ndhK	11403	12050	+
Aeschynomene indica_11963	C	DQ317523_11713	C	KY241814_11714	C	MT120811_52405	A	C<->A	561,2	187	CGC<->CGA	R<->R	syn	ndhK	11403	12050	+
Aeschynomene indica_11969	G	DQ317523_11719	T	KY241814_11720	T	MT120811_52399	T	G<->T	567,2	189	ACG<->ACT	T<->T	syn	ndhK	11403	12050	+
Aeschynomene indica_11975	C	DQ317523_11725	T	KY241814_11726	T	MT120811_52393	C	C<->T	573,2	191	ACC<->ACT	T<->T	syn	ndhK	11403	12050	+
Aeschynomene indica_11978	C	DQ317523_11728	C	KY241814_11729	C	MT120811_52390	A	C<->A	576,2	192	GGC<->GGA	G<->G	syn	ndhK	11403	12050	+
Aeschynomene indica_11986	A	DQ317523_11736	G	KY241814_11737	G	MT120811_52382	A	A<->G	584,1	195	GAT<->GGT	D<->G	nonsyn	ndhK	11403	12050	+
Aeschynomene indica_11992	G	DQ317523_11742	A	KY241814_11743	A	MT120811_52376	G	G<->A	590,1	197	GGA<->GAA	G<->E	nonsyn	ndhK	11403	12050	+
Aeschynomene indica_12007	C	DQ317523_11757	T	KY241814_11758	T	MT120811_52361	C	C<->T	605,1	202	CCA<->CTA	P<->L	nonsyn	ndhK	11403	12050	+
Aeschynomene indica_12008	A	DQ317523_11758	G	KY241814_11759	G	MT120811_52360	A	A<->G	606,2	202	CCA<->CCG	P<->P	syn	ndhK	11403	12050	+
Aeschynomene indica_12017	T	DQ317523_11767	T	KY241814_11768	T	MT120811_52351	G	T<->G	615,2	205	ACT<->ACG	T<->T	syn	ndhK	11403	12050	+
Aeschynomene indica_12020	T	DQ317523_11770	A	KY241814_11771	A	MT120811_52348	A	T<->A	618,2	206	TCT<->TCA	S<->S	syn	ndhK	11403	12050	+
Aeschynomene indica_12027	T	DQ317523_11777	C	KY241814_11778	C	MT120811_52341	C	T<->C	625,0	209	TCT<->CCT	S<->P	nonsyn	ndhK	11403	12050	+
Aeschynomene indica_120575	G	DQ317523_111834	A	KY241814_123566	A	MT120811_116326	G	G<->A	--	--	--	--	--	intergenic	--	--	--
Aeschynomene indica_120578	T	DQ317523_111837	C	KY241814_123563	C	MT120811_116329	T	T<->C	--	--	--	--	--	intergenic	--	--	--
Aeschynomene indica_120581	T	DQ317523_111840	C	KY241814_123560	C	MT120811_116332	C	T<->C	--	--	--	--	--	intergenic	--	--	--
Aeschynomene indica_120582	A	DQ317523_111841	T	KY241814_123559	T	MT120811_116333	T	A<->T	--	--	--	--	--	intergenic	--	--	--
Aeschynomene indica_120589	C	DQ317523_111848	T	KY241814_123552	T	MT120811_116340	C	C<->T	--	--	--	--	--	intergenic	--	--	--
Aeschynomene indica_120590	G	DQ317523_111849	T	KY241814_123551	T	MT120811_116341	T	G<->T	--	--	--	--	--	intergenic	--	--	--
Aeschynomene indica_120601	T	DQ317523_111860	T	KY241814_123540	T	MT120811_116352	G	T<->G	--	--	--	--	--	intergenic	--	--	--
Aeschynomene indica_120676	A	DQ317523_111935	G	KY241814_123465	G	MT120811_116427	G	A<->G	--	--	--	--	--	intergenic	--	--	--
Aeschynomene indica_120684	G	DQ317523_111943	A	KY241814_123457	A	MT120811_116435	G	G<->A	--	--	--	--	--	intergenic	--	--	--
Aeschynomene indica_120693	G	DQ317523_111952	A	KY241814_123448	A	MT120811_116444	G	G<->A	--	--	--	--	--	intergenic	--	--	--
Aeschynomene indica_120697	C	DQ317523_111956	C	KY241814_123444	C	MT120811_116453	T	C<->T	--	--	--	--	--	intergenic	--	--	--
Aeschynomene indica_120700	A	DQ317523_111959	A	KY241814_123441	A	MT120811_116456	C	A<->C	--	--	--	--	--	intergenic	--	--	--
Aeschynomene indica_120704	C	DQ317523_111963	T	KY241814_123437	T	MT120811_116460	T	C<->T	--	--	--	--	--	intergenic	--	--	--
Aeschynomene indica_120716	A	DQ317523_111974	G	KY241814_123426	G	MT120811_116472	A	A<->G	--	--	--	--	--	intergenic	--	--	--
Aeschynomene indica_120718	T	DQ317523_111976	T	KY241814_123424	T	MT120811_116474	G	T<->G	--	--	--	--	--	intergenic	--	--	--
Aeschynomene indica_120733	T	DQ317523_111985	G	KY241814_123415	G	MT120811_116487	G	T<->G	--	--	--	--	--	intergenic	--	--	--
Aeschynomene indica_120736	T	DQ317523_111988	C	KY241814_123412	C	MT120811_116490	T	T<->C	--	--	--	--	--	intergenic	--	--	--
Aeschynomene indica_120738	T	DQ317523_111990	C	KY241814_123410	C	MT120811_116492	C	T<->C	--	--	--	--	--	intergenic	--	--	--
Aeschynomene indica_120739	C	DQ317523_111991	C	KY241814_123409	C	MT120811_116493	A	C<->A	--	--	--	--	--	intergenic	--	--	--
Aeschynomene indica_120745	C	DQ317523_111996	T	KY241814_123404	T	MT120811_116499	C	C<->T	--	--	--	--	--	intergenic	--	--	--
Aeschynomene indica_120746	T	DQ317523_111997	T	KY241814_123403	T	MT120811_116500	G	T<->G	--	--	--	--	--	intergenic	--	--	--
Aeschynomene indica_120753	C	DQ317523_112004	A	KY241814_123396	A	MT120811_116507	A	C<->A	--	--	--	--	--	intergenic	--	--	--
Aeschynomene indica_120764	T	DQ317523_112009	T	KY241814_123391	T	MT120811_116520	C	T<->C	--	--	--	--	--	intergenic	--	--	--
Aeschynomene indica_120767	T	DQ317523_112012	T	KY241814_123388	T	MT120811_116522	A	T<->A	--	--	--	--	--	intergenic	--	--	--
Aeschynomene indica_120771	C	DQ317523_112016	T	KY241814_123384	T	MT120811_116526	C	C<->T	--	--	--	--	--	intergenic	--	--	--
Aeschynomene indica_120785	T	DQ317523_112026	T	KY241814_123374	T	MT120811_116537	G	T<->G	--	--	--	--	--	intergenic	--	--	--
Aeschynomene indica_120786	C	DQ317523_112027	C	KY241814_123373	C	MT120811_116538	T	C<->T	--	--	--	--	--	intergenic	--	--	--
Aeschynomene indica_120798	T	DQ317523_112029	T	KY241814_123371	T	MT120811_116547	A	T<->A	--	--	--	--	--	intergenic	--	--	--
Aeschynomene indica_120802	T	DQ317523_112032	T	KY241814_123368	T	MT120811_116551	A	T<->A	--	--	--	--	--	intergenic	--	--	--
Aeschynomene indica_120803	T	DQ317523_112033	A	KY241814_123367	A	MT120811_116552	T	T<->A	--	--	--	--	--	intergenic	--	--	--
Aeschynomene indica_120808	A	DQ317523_112038	G	KY241814_123362	G	MT120811_116557	A	A<->G	4,0	2	ATA<->GTA	I<->V	nonsyn	ccsA	120805	121776	+
Aeschynomene indica_120811	C	DQ317523_112041	T	KY241814_123359	T	MT120811_116560	T	C<->T	7,0	3	CTT<->TTT	L<->F	nonsyn	ccsA	120805	121776	+
Aeschynomene indica_120814	T	DQ317523_112044	G	KY241814_123356	G	MT120811_116563	T	T<->G	10,0	4	TCA<->GCA	S<->A	nonsyn	ccsA	120805	121776	+
Aeschynomene indica_120825	G	DQ317523_112055	A	KY241814_123345	A	MT120811_116574	G	G<->A	21,2	7	GAG<->GAA	E<->E	syn	ccsA	120805	121776	+
Aeschynomene indica_120846	G	DQ317523_112076	G	KY241814_123324	G	MT120811_116595	A	G<->A	42,2	14	TCG<->TCA	S<->S	syn	ccsA	120805	121776	+
Aeschynomene indica_120852	G	DQ317523_112082	G	KY241814_123318	G	MT120811_116601	A	G<->A	48,2	16	TCG<->TCA	S<->S	syn	ccsA	120805	121776	+
Aeschynomene indica_120856	A	DQ317523_112086	G	KY241814_123314	G	MT120811_116605	G	A<->G	52,0	18	ATA<->GTA	I<->V	nonsyn	ccsA	120805	121776	+
Aeschynomene indica_120861	A	DQ317523_112091	T	KY241814_123309	T	MT120811_116610	A	A<->T	57,2	19	TCA<->TCT	S<->S	syn	ccsA	120805	121776	+
Aeschynomene indica_120865	G	DQ317523_112095	T	KY241814_123305	T	MT120811_116614	G	G<->T	61,0	21	GTA<->TTA	V<->L	nonsyn	ccsA	120805	121776	+
Aeschynomene indica_120875	C	DQ317523_112105	T	KY241814_123295	T	MT120811_116624	T	C<->T	71,1	24	ACT<->ATT	T<->I	nonsyn	ccsA	120805	121776	+
Aeschynomene indica_120882	G	DQ317523_112112	G	KY241814_123288	G	MT120811_116631	A	G<->A	78,2	26	TTG<->TTA	L<->L	syn	ccsA	120805	121776	+
Aeschynomene indica_120894	T	DQ317523_112126	T	KY241814_123274	T	MT120811_116643	A	T<->A	90,2	30	TTT<->TTA	F<->L	nonsyn	ccsA	120805	121776	+
Aeschynomene indica_120895	T	DQ317523_112127	T	KY241814_123273	T	MT120811_116644	A	T<->A	91,0	31	TTC<->ATC	F<->I	nonsyn	ccsA	120805	121776	+
Aeschynomene indica_120897	C	DQ317523_112130	C	KY241814_123270	C	MT120811_116646	G	C<->G	93,2	31	TTC<->TTG	F<->L	nonsyn	ccsA	120805	121776	+
Aeschynomene indica_120900	T	DQ317523_112133	A	KY241814_123267	A	MT120811_116649	T	T<->A	96,2	32	AAT<->AAA	N<->K	nonsyn	ccsA	120805	121776	+
Aeschynomene indica_120906	C	DQ317523_112139	C	KY241814_123261	C	MT120811_116655	T	C<->T	102,2	34	ATC<->ATT	I<->I	syn	ccsA	120805	121776	+
Aeschynomene indica_120907	T	DQ317523_112140	A	KY241814_123260	A	MT120811_116656	A	T<->A	103,0	35	TTA<->ATA	L<->I	nonsyn	ccsA	120805	121776	+
Aeschynomene indica_120917	A	DQ317523_112150	C	KY241814_123250	C	MT120811_116666	A	A<->C	113,1	38	TAT<->TCT	Y<->S	nonsyn	ccsA	120805	121776	+
Aeschynomene indica_120918	T	DQ317523_112151	T	KY241814_123249	T	MT120811_116667	C	T<->C	114,2	38	TAT<->TAC	Y<->Y	syn	ccsA	120805	121776	+
Aeschynomene indica_120924	A	DQ317523_112157	G	KY241814_123243	G	MT120811_116673	G	A<->G	120,2	40	TCA<->TCG	S<->S	syn	ccsA	120805	121776	+
Aeschynomene indica_120926	T	DQ317523_112159	C	KY241814_123241	C	MT120811_116675	C	T<->C	122,1	41	TTC<->TCC	F<->S	nonsyn	ccsA	120805	121776	+
Aeschynomene indica_120933	G	DQ317523_112166	A	KY241814_123234	A	MT120811_116682	A	G<->A	129,2	43	AAG<->AAA	K<->K	syn	ccsA	120805	121776	+
Aeschynomene indica_120936	T	DQ317523_112169	C	KY241814_123231	C	MT120811_116685	C	T<->C	132,2	44	GGT<->GGC	G<->G	syn	ccsA	120805	121776	+
Aeschynomene indica_120945	A	DQ317523_112178	A	KY241814_123222	A	MT120811_116694	G	A<->G	141,2	47	ATA<->ATG	I<->M	nonsyn	ccsA	120805	121776	+
Aeschynomene indica_120947	C	DQ317523_112180	C	KY241814_123220	C	MT120811_116696	T	C<->T	143,1	48	ACC<->ATC	T<->I	nonsyn	ccsA	120805	121776	+
Aeschynomene indica_120948	C	DQ317523_112181	T	KY241814_123219	T	MT120811_116697	T	C<->T	144,2	48	ACC<->ACT	T<->T	syn	ccsA	120805	121776	+
Aeschynomene indica_120963	G	DQ317523_112196	A	KY241814_123204	A	MT120811_116712	G	G<->A	159,2	53	ACG<->ACA	T<->T	syn	ccsA	120805	121776	+
Aeschynomene indica_120969	G	DQ317523_112202	G	KY241814_123198	G	MT120811_116718	A	G<->A	165,2	55	TTG<->TTA	L<->L	syn	ccsA	120805	121776	+
Aeschynomene indica_120973	A	DQ317523_112206	G	KY241814_123194	G	MT120811_116722	A	A<->G	169,0	57	ATT<->GTT	I<->V	nonsyn	ccsA	120805	121776	+
Aeschynomene indica_120981	C	DQ317523_112214	T	KY241814_123186	T	MT120811_116730	T	C<->T	177,2	59	CGC<->CGT	R<->R	syn	ccsA	120805	121776	+
Aeschynomene indica_120993	G	DQ317523_112226	A	KY241814_123174	A	MT120811_116742	G	G<->A	189,2	63	TCG<->TCA	S<->S	syn	ccsA	120805	121776	+
Aeschynomene indica_121005	A	DQ317523_112238	G	KY241814_123162	G	MT120811_116754	A	A<->G	201,2	67	CCA<->CCG	P<->P	syn	ccsA	120805	121776	+
Aeschynomene indica_121026	G	DQ317523_112259	A	KY241814_123141	A	MT120811_116775	A	G<->A	222,2	74	TCG<->TCA	S<->S	syn	ccsA	120805	121776	+
Aeschynomene indica_121032	C	DQ317523_112265	A	KY241814_123135	A	MT120811_116781	C	C<->A	228,2	76	ATC<->ATA	I<->I	syn	ccsA	120805	121776	+
Aeschynomene indica_121041	C	DQ317523_112274	A	KY241814_123126	A	MT120811_116790	A	C<->A	237,2	79	TCC<->TCA	S<->S	syn	ccsA	120805	121776	+
Aeschynomene indica_121045	G	DQ317523_112278	A	KY241814_123122	A	MT120811_116794	G	G<->A	241,0	81	GTT<->ATT	V<->I	nonsyn	ccsA	120805	121776	+
Aeschynomene indica_121065	A	DQ317523_112298	G	KY241814_123102	G	MT120811_116814	G	A<->G	261,2	87	ATA<->ATG	I<->M	nonsyn	ccsA	120805	121776	+
Aeschynomene indica_121066	A	DQ317523_112299	G	KY241814_123101	G	MT120811_116815	G	A<->G	262,0	88	ATT<->GTT	I<->V	nonsyn	ccsA	120805	121776	+
Aeschynomene indica_121069	T	DQ317523_112302	C	KY241814_123098	C	MT120811_116818	C	T<->C	265,0	89	TTC<->CTC	F<->L	nonsyn	ccsA	120805	121776	+
Aeschynomene indica_121070	T	DQ317523_112303	C	KY241814_123097	C	MT120811_116819	C	T<->C	266,1	89	TTC<->TCC	F<->S	nonsyn	ccsA	120805	121776	+
Aeschynomene indica_121073	G	DQ317523_112306	A	KY241814_123094	A	MT120811_116822	G	G<->A	269,1	90	TGT<->TAT	C<->Y	nonsyn	ccsA	120805	121776	+
Aeschynomene indica_121074	T	DQ317523_112307	C	KY241814_123093	C	MT120811_116823	T	T<->C	270,2	90	TGT<->TGC	C<->C	syn	ccsA	120805	121776	+
Aeschynomene indica_121083	A	DQ317523_112316	A	KY241814_123084	A	MT120811_116832	G	A<->G	279,2	93	AAA<->AAG	K<->K	syn	ccsA	120805	121776	+
Aeschynomene indica_121084	G	DQ317523_112317	T	KY241814_123083	T	MT120811_116833	G	G<->T	280,0	94	GAT<->TAT	D<->Y	nonsyn	ccsA	120805	121776	+
Aeschynomene indica_121085	A	DQ317523_112318	C	KY241814_123082	C	MT120811_116834	A	A<->C	281,1	94	GAT<->GCT	D<->A	nonsyn	ccsA	120805	121776	+
Aeschynomene indica_121093	G	DQ317523_112329	T	KY241814_123071	T	MT120811_116842	G	G<->T	289,0	97	GAT<->TAT	D<->Y	nonsyn	ccsA	120805	121776	+
Aeschynomene indica_121100	G	DQ317523_112336	A	KY241814_123064	A	MT120811_116849	G	G<->A	296,1	99	AGT<->AAT	S<->N	nonsyn	ccsA	120805	121776	+
Aeschynomene indica_121103	C	DQ317523_112339	C	KY241814_123061	C	MT120811_116852	G	C<->G	299,1	100	ACA<->AGA	T<->R	nonsyn	ccsA	120805	121776	+
Aeschynomene indica_121110	C	DQ317523_112346	A	KY241814_123054	A	MT120811_116861	C	C<->A	306,2	102	ATC<->ATA	I<->I	syn	ccsA	120805	121776	+
Aeschynomene indica_121111	G	DQ317523_112347	A	KY241814_123053	A	MT120811_116869	G	G<->A	307,0	103	GCA<->ACA	A<->T	nonsyn	ccsA	120805	121776	+
Aeschynomene indica_121131	T	DQ317523_112367	C	KY241814_123033	C	MT120811_116889	C	T<->C	327,2	109	ACT<->ACC	T<->T	syn	ccsA	120805	121776	+
Aeschynomene indica_121145	G	DQ317523_112381	C	KY241814_123019	C	MT120811_116903	C	G<->C	341,1	114	AGT<->ACT	S<->T	nonsyn	ccsA	120805	121776	+
Aeschynomene indica_121149	G	DQ317523_112385	G	KY241814_123015	G	MT120811_116907	A	G<->A	345,2	115	TCG<->TCA	S<->S	syn	ccsA	120805	121776	+
Aeschynomene indica_121152	T	DQ317523_112388	G	KY241814_123012	G	MT120811_116910	T	T<->G	348,2	116	GGT<->GGG	G<->G	syn	ccsA	120805	121776	+
Aeschynomene indica_121153	A	DQ317523_112389	C	KY241814_123011	C	MT120811_116911	C	A<->C	349,0	117	ATT<->CTT	I<->L	nonsyn	ccsA	120805	121776	+
Aeschynomene indica_121158	T	DQ317523_112394	A	KY241814_123006	A	MT120811_116916	A	T<->A	354,2	118	TTT<->TTA	F<->L	nonsyn	ccsA	120805	121776	+
Aeschynomene indica_121162	A	DQ317523_112398	A	KY241814_123002	A	MT120811_116920	G	A<->G	358,0	120	AAA<->GAA	K<->E	nonsyn	ccsA	120805	121776	+
Aeschynomene indica_121171	C	DQ317523_112407	G	KY241814_122993	G	MT120811_116929	C	C<->G	367,0	123	CAA<->GAA	Q<->E	nonsyn	ccsA	120805	121776	+
Aeschynomene indica_121176	C	DQ317523_112412	G	KY241814_122988	G	MT120811_116934	C	C<->G	372,2	124	TCC<->TCG	S<->S	syn	ccsA	120805	121776	+
Aeschynomene indica_121177	T	DQ317523_112413	T	KY241814_122987	T	MT120811_116935	G	T<->G	373,0	125	TCA<->GCA	S<->A	nonsyn	ccsA	120805	121776	+
Aeschynomene indica_121191	T	DQ317523_112427	T	KY241814_122973	T	MT120811_116949	C	T<->C	387,2	129	CCT<->CCC	P<->P	syn	ccsA	120805	121776	+
Aeschynomene indica_121195	T	DQ317523_112431	T	KY241814_122969	T	MT120811_116953	C	T<->C	391,0	131	TTA<->CTA	L<->L	syn	ccsA	120805	121776	+
Aeschynomene indica_121200	A	DQ317523_112436	G	KY241814_122964	G	MT120811_116958	A	A<->G	396,2	132	CAA<->CAG	Q<->Q	syn	ccsA	120805	121776	+
Aeschynomene indica_121203	T	DQ317523_112439	C	KY241814_122961	C	MT120811_116961	C	T<->C	399,2	133	TCT<->TCC	S<->S	syn	ccsA	120805	121776	+
Aeschynomene indica_121204	T	DQ317523_112440	C	KY241814_122960	C	MT120811_116962	C	T<->C	400,0	134	TAT<->CAT	Y<->H	nonsyn	ccsA	120805	121776	+
Aeschynomene indica_121239	T	DQ317523_112475	G	KY241814_122925	G	MT120811_116997	G	T<->G	435,2	145	TTT<->TTG	F<->L	nonsyn	ccsA	120805	121776	+
Aeschynomene indica_121242	C	DQ317523_112478	T	KY241814_122922	T	MT120811_117000	C	C<->T	438,2	146	GGC<->GGT	G<->G	syn	ccsA	120805	121776	+
Aeschynomene indica_121249	G	DQ317523_112485	A	KY241814_122915	A	MT120811_117007	G	G<->A	445,0	149	GCT<->ACT	A<->T	nonsyn	ccsA	120805	121776	+
Aeschynomene indica_121257	G	DQ317523_112493	A	KY241814_122907	A	MT120811_117015	A	G<->A	453,2	151	TTG<->TTA	L<->L	syn	ccsA	120805	121776	+
Aeschynomene indica_121260	T	DQ317523_112496	C	KY241814_122904	C	MT120811_117018	T	T<->C	456,2	152	TGT<->TGC	C<->C	syn	ccsA	120805	121776	+
Aeschynomene indica_121266	G	DQ317523_112502	A	KY241814_122898	A	MT120811_117024	A	G<->A	462,2	154	TCG<->TCA	S<->S	syn	ccsA	120805	121776	+
Aeschynomene indica_121272	T	DQ317523_112508	A	KY241814_122892	A	MT120811_117030	A	T<->A	468,2	156	TTT<->TTA	F<->L	nonsyn	ccsA	120805	121776	+
Aeschynomene indica_121278	A	DQ317523_112514	G	KY241814_122886	G	MT120811_117036	A	A<->G	474,2	158	GTA<->GTG	V<->V	syn	ccsA	120805	121776	+
Aeschynomene indica_121281	C	DQ317523_112517	T	KY241814_122883	T	MT120811_117039	T	C<->T	477,2	159	GCC<->GCT	A<->A	syn	ccsA	120805	121776	+
Aeschynomene indica_121290	T	DQ317523_112526	C	KY241814_122874	C	MT120811_117048	C	T<->C	486,2	162	GTT<->GTC	V<->V	syn	ccsA	120805	121776	+
Aeschynomene indica_121306	G	DQ317523_112542	C	KY241814_122858	C	MT120811_117064	G	G<->C	502,0	168	GGC<->CGC	G<->R	nonsyn	ccsA	120805	121776	+
Aeschynomene indica_121307	G	DQ317523_112543	T	KY241814_122857	T	MT120811_117065	T	G<->T	503,1	168	GGC<->GTC	G<->V	nonsyn	ccsA	120805	121776	+
Aeschynomene indica_121318	T	DQ317523_112554	A	KY241814_122846	A	MT120811_117076	A	T<->A	514,0	172	TTT<->ATT	F<->I	nonsyn	ccsA	120805	121776	+
Aeschynomene indica_121324	A	DQ317523_112560	A	KY241814_122840	A	MT120811_117082	T	A<->T	520,0	174	AAA<->TAA	K<->X	nonsense	ccsA	120805	121776	+
Aeschynomene indica_121325	A	DQ317523_112561	A	KY241814_122839	A	MT120811_117083	T	A<->T	521,1	174	AAA<->ATA	K<->I	nonsyn	ccsA	120805	121776	+
Aeschynomene indica_121326	A	DQ317523_112562	A	KY241814_122838	A	MT120811_117084	T	A<->T	522,2	174	AAA<->AAT	K<->N	nonsyn	ccsA	120805	121776	+
Aeschynomene indica_121333	G	DQ317523_112569	A	KY241814_122831	A	MT120811_117091	A	G<->A	529,0	177	GAT<->AAT	D<->N	nonsyn	ccsA	120805	121776	+
Aeschynomene indica_121339	T	DQ317523_112575	T	KY241814_122825	T	MT120811_117097	G	T<->G	535,0	179	TAT<->GAT	Y<->D	nonsyn	ccsA	120805	121776	+
Aeschynomene indica_121344	T	DQ317523_112580	T	KY241814_122820	T	MT120811_117102	G	T<->G	540,2	180	TTT<->TTG	F<->L	nonsyn	ccsA	120805	121776	+
Aeschynomene indica_121347	A	DQ317523_112583	A	KY241814_122817	A	MT120811_117105	C	A<->C	543,2	181	TTA<->TTC	L<->F	nonsyn	ccsA	120805	121776	+
Aeschynomene indica_121351	A	DQ317523_112587	G	KY241814_122813	G	MT120811_117109	G	A<->G	547,0	183	AAA<->GAA	K<->E	nonsyn	ccsA	120805	121776	+
Aeschynomene indica_121357	A	DQ317523_112593	T	KY241814_122807	T	MT120811_117115	T	A<->T	553,0	185	ATT<->TTT	I<->F	nonsyn	ccsA	120805	121776	+
Aeschynomene indica_121360	T	DQ317523_112596	T	KY241814_122804	T	MT120811_117118	G	T<->G	556,0	186	TCT<->GCT	S<->A	nonsyn	ccsA	120805	121776	+
Aeschynomene indica_121361	C	DQ317523_112597	C	KY241814_122803	C	MT120811_117119	A	C<->A	557,1	186	TCT<->TAT	S<->Y	nonsyn	ccsA	120805	121776	+
Aeschynomene indica_121367	C	DQ317523_112603	C	KY241814_122797	C	MT120811_117125	T	C<->T	563,1	188	GCT<->GTT	A<->V	nonsyn	ccsA	120805	121776	+
Aeschynomene indica_121371	G	DQ317523_112607	A	KY241814_122793	A	MT120811_117129	A	G<->A	567,2	189	GAG<->GAA	E<->E	syn	ccsA	120805	121776	+
Aeschynomene indica_121379	A	DQ317523_112615	A	KY241814_122785	A	MT120811_117137	C	A<->C	575,1	192	TAC<->TCC	Y<->S	nonsyn	ccsA	120805	121776	+
Aeschynomene indica_121391	A	DQ317523_112627	C	KY241814_122773	C	MT120811_117149	A	A<->C	587,1	196	AAT<->ACT	N<->T	nonsyn	ccsA	120805	121776	+
Aeschynomene indica_121395	A	DQ317523_112631	T	KY241814_122769	T	MT120811_117153	A	A<->T	591,2	197	GAA<->GAT	E<->D	nonsyn	ccsA	120805	121776	+
Aeschynomene indica_121397	G	DQ317523_112633	A	KY241814_122767	A	MT120811_117155	A	G<->A	593,1	198	AGA<->AAA	R<->K	nonsyn	ccsA	120805	121776	+
Aeschynomene indica_1214	A	DQ317523_1119	A	KY241814_1119	A	MT120811_1228	G	A<->G	258,2	86	TCT<->TCC	S<->S	syn	psbA	410	1471	-
Aeschynomene indica_121405	A	DQ317523_112641	G	KY241814_122759	G	MT120811_117163	G	A<->G	601,0	201	ATT<->GTT	I<->V	nonsyn	ccsA	120805	121776	+
Aeschynomene indica_121410	T	DQ317523_112646	A	KY241814_122754	A	MT120811_117168	A	T<->A	606,2	202	TTT<->TTA	F<->L	nonsyn	ccsA	120805	121776	+
Aeschynomene indica_121411	G	DQ317523_112647	C	KY241814_122753	C	MT120811_117169	C	G<->C	607,0	203	GAA<->CAA	E<->Q	nonsyn	ccsA	120805	121776	+
Aeschynomene indica_121412	A	DQ317523_112648	A	KY241814_122752	A	MT120811_117170	G	A<->G	608,1	203	GAA<->GGA	E<->G	nonsyn	ccsA	120805	121776	+
Aeschynomene indica_121419	G	DQ317523_112655	T	KY241814_122745	T	MT120811_117177	T	G<->T	615,2	205	ACG<->ACT	T<->T	syn	ccsA	120805	121776	+
Aeschynomene indica_121421	A	DQ317523_112657	C	KY241814_122743	C	MT120811_117179	C	A<->C	617,1	206	TAT<->TCT	Y<->S	nonsyn	ccsA	120805	121776	+
Aeschynomene indica_121427	C	DQ317523_112663	T	KY241814_122737	T	MT120811_117185	C	C<->T	623,1	208	TCT<->TTT	S<->F	nonsyn	ccsA	120805	121776	+
Aeschynomene indica_121428	T	DQ317523_112664	G	KY241814_122736	G	MT120811_117186	T	T<->G	624,2	208	TCT<->TCG	S<->S	syn	ccsA	120805	121776	+
Aeschynomene indica_121433	A	DQ317523_112669	A	KY241814_122731	A	MT120811_117191	C	A<->C	629,1	210	TAT<->TCT	Y<->S	nonsyn	ccsA	120805	121776	+
Aeschynomene indica_121435	G	DQ317523_112671	A	KY241814_122729	A	MT120811_117193	A	G<->A	631,0	211	GGA<->AGA	G<->R	nonsyn	ccsA	120805	121776	+
Aeschynomene indica_121446	C	DQ317523_112682	T	KY241814_122718	T	MT120811_117204	C	C<->T	642,2	214	TAC<->TAT	Y<->Y	syn	ccsA	120805	121776	+
Aeschynomene indica_121448	G	DQ317523_112684	G	KY241814_122716	G	MT120811_117206	A	G<->A	644,1	215	AGG<->AAG	R<->K	nonsyn	ccsA	120805	121776	+
Aeschynomene indica_121449	G	DQ317523_112685	A	KY241814_122715	A	MT120811_117207	G	G<->A	645,2	215	AGG<->AGA	R<->R	syn	ccsA	120805	121776	+
Aeschynomene indica_121451	C	DQ317523_112687	C	KY241814_122713	C	MT120811_117209	A	C<->A	647,1	216	TCG<->TAG	S<->X	nonsense	ccsA	120805	121776	+
Aeschynomene indica_121452	G	DQ317523_112688	T	KY241814_122712	T	MT120811_117210	T	G<->T	648,2	216	TCG<->TCT	S<->S	syn	ccsA	120805	121776	+
Aeschynomene indica_121455	G	DQ317523_112691	A	KY241814_122709	A	MT120811_117213	A	G<->A	651,2	217	CAG<->CAA	Q<->Q	syn	ccsA	120805	121776	+
Aeschynomene indica_121458	T	DQ317523_112694	T	KY241814_122706	T	MT120811_117216	C	T<->C	654,2	218	TTT<->TTC	F<->F	syn	ccsA	120805	121776	+
Aeschynomene indica_121459	A	DQ317523_112695	C	KY241814_122705	C	MT120811_117217	A	A<->C	655,0	219	ATT<->CTT	I<->L	nonsyn	ccsA	120805	121776	+
Aeschynomene indica_121470	G	DQ317523_112706	G	KY241814_122694	G	MT120811_117228	A	G<->A	666,2	222	TTG<->TTA	L<->L	syn	ccsA	120805	121776	+
Aeschynomene indica_121475	G	DQ317523_112711	G	KY241814_122689	G	MT120811_117233	A	G<->A	671,1	224	CGT<->CAT	R<->H	nonsyn	ccsA	120805	121776	+
Aeschynomene indica_121480	A	DQ317523_112716	G	KY241814_122684	G	MT120811_117238	G	A<->G	676,0	226	AGT<->GGT	S<->G	nonsyn	ccsA	120805	121776	+
Aeschynomene indica_121485	T	DQ317523_112721	C	KY241814_122679	C	MT120811_117243	T	T<->C	681,2	227	TAT<->TAC	Y<->Y	syn	ccsA	120805	121776	+
Aeschynomene indica_121490	T	DQ317523_112726	C	KY241814_122674	C	MT120811_117248	T	T<->C	686,1	229	ATT<->ACT	I<->T	nonsyn	ccsA	120805	121776	+
Aeschynomene indica_121500	G	DQ317523_112736	A	KY241814_122664	A	MT120811_117258	A	G<->A	696,2	232	CTG<->CTA	L<->L	syn	ccsA	120805	121776	+
Aeschynomene indica_121507	A	DQ317523_112743	A	KY241814_122657	A	MT120811_117265	C	A<->C	703,0	235	ATC<->CTC	I<->L	nonsyn	ccsA	120805	121776	+
Aeschynomene indica_121528	C	DQ317523_112764	A	KY241814_122636	A	MT120811_117286	C	C<->A	724,0	242	CTT<->ATT	L<->I	nonsyn	ccsA	120805	121776	+
Aeschynomene indica_121548	T	DQ317523_112784	T	KY241814_122616	T	MT120811_117306	C	T<->C	744,2	248	GCT<->GCC	A<->A	syn	ccsA	120805	121776	+
Aeschynomene indica_121551	T	DQ317523_112787	T	KY241814_122613	T	MT120811_117309	C	T<->C	747,2	249	AAT<->AAC	N<->N	syn	ccsA	120805	121776	+
Aeschynomene indica_121584	A	DQ317523_112820	A	KY241814_122580	A	MT120811_117342	G	A<->G	780,2	260	CCA<->CCG	P<->P	syn	ccsA	120805	121776	+
Aeschynomene indica_121599	C	DQ317523_112835	T	KY241814_122565	T	MT120811_117357	C	C<->T	795,2	265	GCC<->GCT	A<->A	syn	ccsA	120805	121776	+
Aeschynomene indica_121614	C	DQ317523_112850	T	KY241814_122550	T	MT120811_117372	T	C<->T	810,2	270	ACC<->ACT	T<->T	syn	ccsA	120805	121776	+
Aeschynomene indica_121620	T	DQ317523_112856	C	KY241814_122544	C	MT120811_117378	T	T<->C	816,2	272	TTT<->TTC	F<->F	syn	ccsA	120805	121776	+
Aeschynomene indica_121640	A	DQ317523_112876	G	KY241814_122524	G	MT120811_117398	G	A<->G	836,1	279	AAA<->AGA	K<->R	nonsyn	ccsA	120805	121776	+
Aeschynomene indica_121647	G	DQ317523_112883	T	KY241814_122517	T	MT120811_117405	G	G<->T	843,2	281	AAG<->AAT	K<->N	nonsyn	ccsA	120805	121776	+
Aeschynomene indica_121650	G	DQ317523_112886	A	KY241814_122514	A	MT120811_117408	A	G<->A	846,2	282	AAG<->AAA	K<->K	syn	ccsA	120805	121776	+
Aeschynomene indica_121660	G	DQ317523_112896	G	KY241814_122504	G	MT120811_117418	A	G<->A	856,0	286	GGT<->AGT	G<->S	nonsyn	ccsA	120805	121776	+
Aeschynomene indica_121661	G	DQ317523_112897	A	KY241814_122503	A	MT120811_117419	G	G<->A	857,1	286	GGT<->GAT	G<->D	nonsyn	ccsA	120805	121776	+
Aeschynomene indica_121671	C	DQ317523_112907	T	KY241814_122493	T	MT120811_117429	T	C<->T	867,2	289	TCC<->TCT	S<->S	syn	ccsA	120805	121776	+
Aeschynomene indica_121679	C	DQ317523_112915	T	KY241814_122485	T	MT120811_117437	T	C<->T	875,1	292	GCG<->GTG	A<->V	nonsyn	ccsA	120805	121776	+
Aeschynomene indica_121687	C	DQ317523_112923	A	KY241814_122477	A	MT120811_117445	A	C<->A	883,0	295	CTG<->ATG	L<->M	nonsyn	ccsA	120805	121776	+
Aeschynomene indica_121689	G	DQ317523_112925	A	KY241814_122475	A	MT120811_117447	A	G<->A	885,2	295	CTG<->CTA	L<->L	syn	ccsA	120805	121776	+
Aeschynomene indica_121692	C	DQ317523_112928	T	KY241814_122472	T	MT120811_117450	C	C<->T	888,2	296	GGC<->GGT	G<->G	syn	ccsA	120805	121776	+
Aeschynomene indica_121696	T	DQ317523_112932	C	KY241814_122468	C	MT120811_117454	C	T<->C	892,0	298	TTT<->CTT	F<->L	nonsyn	ccsA	120805	121776	+
Aeschynomene indica_121708	A	DQ317523_112944	G	KY241814_122456	G	MT120811_117466	A	A<->G	904,0	302	ATA<->GTA	I<->V	nonsyn	ccsA	120805	121776	+
Aeschynomene indica_121722	G	DQ317523_112958	T	KY241814_122442	T	MT120811_117480	G	G<->T	918,2	306	GGG<->GGT	G<->G	syn	ccsA	120805	121776	+
Aeschynomene indica_121725	C	DQ317523_112961	A	KY241814_122439	A	MT120811_117483	C	C<->A	921,2	307	ATC<->ATA	I<->I	syn	ccsA	120805	121776	+
Aeschynomene indica_121731	A	DQ317523_112967	T	KY241814_122433	T	MT120811_117489	A	A<->T	927,2	309	CTA<->CTT	L<->L	syn	ccsA	120805	121776	+
Aeschynomene indica_121737	T	DQ317523_112973	A	KY241814_122427	A	MT120811_117495	A	T<->A	933,2	311	GGT<->GGA	G<->G	syn	ccsA	120805	121776	+
Aeschynomene indica_121744	T	DQ317523_112980	C	KY241814_122420	C	MT120811_117502	C	T<->C	940,0	314	TTA<->CTA	L<->L	syn	ccsA	120805	121776	+
Aeschynomene indica_121749	C	DQ317523_112985	T	KY241814_122415	T	MT120811_117507	T	C<->T	945,2	315	CAC<->CAT	H<->H	syn	ccsA	120805	121776	+
Aeschynomene indica_121768	T	DQ317523_113004	C	KY241814_122396	C	MT120811_117526	T	T<->C	964,0	322	TCT<->CCT	S<->P	nonsyn	ccsA	120805	121776	+
Aeschynomene indica_121780	T	DQ317523_113016	A	KY241814_122384	A	MT120811_117539	A	T<->A	--	--	--	--	--	intergenic	--	--	--
Aeschynomene indica_121799	G	DQ317523_113029	A	KY241814_122371	A	MT120811_117558	A	G<->A	--	--	--	--	--	intergenic	--	--	--
Aeschynomene indica_121802	C	DQ317523_113032	T	KY241814_122368	T	MT120811_117561	C	C<->T	--	--	--	--	--	intergenic	--	--	--
Aeschynomene indica_121803	T	DQ317523_113033	T	KY241814_122367	T	MT120811_117562	C	T<->C	--	--	--	--	--	intergenic	--	--	--
Aeschynomene indica_121804	G	DQ317523_113034	C	KY241814_122366	C	MT120811_117563	G	G<->C	--	--	--	--	--	intergenic	--	--	--
Aeschynomene indica_121813	A	DQ317523_113042	A	KY241814_122358	A	MT120811_117571	C	A<->C	--	--	--	--	--	intergenic	--	--	--
Aeschynomene indica_121819	G	DQ317523_113048	T	KY241814_122352	T	MT120811_117577	T	G<->T	--	--	--	--	--	intergenic	--	--	--
Aeschynomene indica_121820	C	DQ317523_113049	C	KY241814_122351	C	MT120811_117578	A	C<->A	--	--	--	--	--	intergenic	--	--	--
Aeschynomene indica_121825	A	DQ317523_113054	A	KY241814_122346	A	MT120811_117583	G	A<->G	--	--	--	--	--	intergenic	--	--	--
Aeschynomene indica_122062	T	DQ317523_113263	T	KY241814_122137	T	MT120811_117777	A	T<->A	--	--	--	--	--	intergenic	--	--	--
Aeschynomene indica_122071	G	DQ317523_113270	G	KY241814_122130	G	MT120811_117786	T	G<->T	--	--	--	--	--	intergenic	--	--	--
Aeschynomene indica_122072	A	DQ317523_113271	T	KY241814_122129	T	MT120811_117787	A	A<->T	--	--	--	--	--	intergenic	--	--	--
Aeschynomene indica_122080	T	DQ317523_113279	A	KY241814_122121	A	MT120811_117794	A	T<->A	--	--	--	--	--	intergenic	--	--	--
Aeschynomene indica_122082	T	DQ317523_113281	C	KY241814_122119	C	MT120811_117796	C	T<->C	1500,2	500	TAA<->TAG	X<->X	stop_syn	ndhD	122082	123581	-
Aeschynomene indica_122085	G	DQ317523_113284	T	KY241814_122116	T	MT120811_117799	T	G<->T	1497,2	499	TTC<->TTA	F<->L	nonsyn	ndhD	122082	123581	-
Aeschynomene indica_122086	A	DQ317523_113285	A	KY241814_122115	A	MT120811_117800	C	A<->C	1496,1	499	TTC<->TGC	F<->C	nonsyn	ndhD	122082	123581	-
Aeschynomene indica_122094	T	DQ317523_113293	A	KY241814_122107	A	MT120811_117808	A	T<->A	1488,2	496	TCA<->TCT	S<->S	syn	ndhD	122082	123581	-
Aeschynomene indica_122106	T	DQ317523_113305	T	KY241814_122095	T	MT120811_117820	C	T<->C	1476,2	492	GAA<->GAG	E<->E	syn	ndhD	122082	123581	-
Aeschynomene indica_122119	A	DQ317523_113318	G	KY241814_122082	G	MT120811_117833	A	A<->G	1463,1	488	GTT<->GCT	V<->A	nonsyn	ndhD	122082	123581	-
Aeschynomene indica_122124	G	DQ317523_113323	A	KY241814_122077	A	MT120811_117838	G	G<->A	1458,2	486	TTC<->TTT	F<->F	syn	ndhD	122082	123581	-
Aeschynomene indica_122130	G	DQ317523_113329	A	KY241814_122071	A	MT120811_117844	A	G<->A	1452,2	484	TTC<->TTT	F<->F	syn	ndhD	122082	123581	-
Aeschynomene indica_122136	G	DQ317523_113335	A	KY241814_122065	A	MT120811_117850	G	G<->A	1446,2	482	TTC<->TTT	F<->F	syn	ndhD	122082	123581	-
Aeschynomene indica_122145	A	DQ317523_113344	A	KY241814_122056	A	MT120811_117859	G	A<->G	1437,2	479	TAT<->TAC	Y<->Y	syn	ndhD	122082	123581	-
Aeschynomene indica_122151	A	DQ317523_113350	G	KY241814_122050	G	MT120811_117865	A	A<->G	1431,2	477	GGT<->GGC	G<->G	syn	ndhD	122082	123581	-
Aeschynomene indica_122159	C	DQ317523_113358	T	KY241814_122042	T	MT120811_117873	C	C<->T	1423,0	475	GGT<->AGT	G<->S	nonsyn	ndhD	122082	123581	-
Aeschynomene indica_122184	C	DQ317523_113383	T	KY241814_122017	T	MT120811_117898	C	C<->T	1398,2	466	TCG<->TCA	S<->S	syn	ndhD	122082	123581	-
Aeschynomene indica_122201	G	DQ317523_113400	G	KY241814_122000	G	MT120811_117915	T	G<->T	1381,0	461	CGA<->AGA	R<->R	syn	ndhD	122082	123581	-
Aeschynomene indica_122202	C	DQ317523_113401	T	KY241814_121999	T	MT120811_117916	C	C<->T	1380,2	460	CCG<->CCA	P<->P	syn	ndhD	122082	123581	-
Aeschynomene indica_122208	A	DQ317523_113407	C	KY241814_121993	C	MT120811_117922	A	A<->C	1374,2	458	TCT<->TCG	S<->S	syn	ndhD	122082	123581	-
Aeschynomene indica_122223	C	DQ317523_113422	A	KY241814_121978	A	MT120811_117937	A	C<->A	1359,2	453	TCG<->TCT	S<->S	syn	ndhD	122082	123581	-
Aeschynomene indica_122226	G	DQ317523_113425	A	KY241814_121975	A	MT120811_117940	G	G<->A	1356,2	452	AAC<->AAT	N<->N	syn	ndhD	122082	123581	-
Aeschynomene indica_122233	A	DQ317523_113432	G	KY241814_121968	G	MT120811_117947	G	A<->G	1349,1	450	ATA<->ACA	I<->T	nonsyn	ndhD	122082	123581	-
Aeschynomene indica_122234	T	DQ317523_113433	T	KY241814_121967	T	MT120811_117948	A	T<->A	1348,0	450	ATA<->TTA	I<->L	nonsyn	ndhD	122082	123581	-
Aeschynomene indica_122244	C	DQ317523_113443	C	KY241814_121957	C	MT120811_117958	T	C<->T	1338,2	446	AAG<->AAA	K<->K	syn	ndhD	122082	123581	-
Aeschynomene indica_122262	C	DQ317523_113461	T	KY241814_121939	T	MT120811_117976	C	C<->T	1320,2	440	CAG<->CAA	Q<->Q	syn	ndhD	122082	123581	-
Aeschynomene indica_122265	C	DQ317523_113464	A	KY241814_121936	A	MT120811_117979	C	C<->A	1317,2	439	CGG<->CGT	R<->R	syn	ndhD	122082	123581	-
Aeschynomene indica_122267	G	DQ317523_113466	G	KY241814_121934	G	MT120811_117981	T	G<->T	1315,0	439	CGG<->AGG	R<->R	syn	ndhD	122082	123581	-
Aeschynomene indica_122271	C	DQ317523_113470	C	KY241814_121930	C	MT120811_117985	G	C<->G	1311,2	437	ATG<->ATC	M<->I	nonsyn	ndhD	122082	123581	-
Aeschynomene indica_12230	G	DQ317523_11904	A	KY241814_11905	A	MT120811_52145	A	G<->A	5,1	2	CGG<->CAG	R<->Q	nonsyn	ndhJ	12226	12702	+
Aeschynomene indica_122300	T	DQ317523_113499	T	KY241814_121901	T	MT120811_118014	C	T<->C	1282,0	428	ATA<->GTA	I<->V	nonsyn	ndhD	122082	123581	-
Aeschynomene indica_12231	G	DQ317523_11905	A	KY241814_11906	A	MT120811_52144	G	G<->A	6,2	2	CGG<->CGA	R<->R	syn	ndhJ	12226	12702	+
Aeschynomene indica_122319	G	DQ317523_113518	A	KY241814_121882	A	MT120811_118033	A	G<->A	1263,2	421	TTC<->TTT	F<->F	syn	ndhD	122082	123581	-
Aeschynomene indica_122325	A	DQ317523_113524	T	KY241814_121876	T	MT120811_118039	A	A<->T	1257,2	419	ATT<->ATA	I<->I	syn	ndhD	122082	123581	-
Aeschynomene indica_122338	G	DQ317523_113537	G	KY241814_121863	G	MT120811_118052	A	G<->A	1244,1	415	ACA<->ATA	T<->I	nonsyn	ndhD	122082	123581	-
Aeschynomene indica_122340	C	DQ317523_113539	G	KY241814_121861	G	MT120811_118054	C	C<->G	1242,2	414	ATG<->ATC	M<->I	nonsyn	ndhD	122082	123581	-
Aeschynomene indica_122348	C	DQ317523_113547	G	KY241814_121853	G	MT120811_118062	G	C<->G	1234,0	412	GTT<->CTT	V<->L	nonsyn	ndhD	122082	123581	-
Aeschynomene indica_122358	G	DQ317523_113557	G	KY241814_121843	G	MT120811_118072	A	G<->A	1224,2	408	AGC<->AGT	S<->S	syn	ndhD	122082	123581	-
Aeschynomene indica_12236	C	DQ317523_11910	G	KY241814_11911	G	MT120811_52139	G	C<->G	11,1	4	CCT<->CGT	P<->R	nonsyn	ndhJ	12226	12702	+
Aeschynomene indica_122361	G	DQ317523_113560	A	KY241814_121840	A	MT120811_118075	G	G<->A	1221,2	407	ACC<->ACT	T<->T	syn	ndhD	122082	123581	-
Aeschynomene indica_122373	A	DQ317523_113572	C	KY241814_121828	C	MT120811_118087	C	A<->C	1209,2	403	TTT<->TTG	F<->L	nonsyn	ndhD	122082	123581	-
Aeschynomene indica_122374	A	DQ317523_113573	A	KY241814_121827	A	MT120811_118088	C	A<->C	1208,1	403	TTT<->TGT	F<->C	nonsyn	ndhD	122082	123581	-
Aeschynomene indica_122376	A	DQ317523_113575	T	KY241814_121825	T	MT120811_118090	A	A<->T	1206,2	402	TTT<->TTA	F<->L	nonsyn	ndhD	122082	123581	-
Aeschynomene indica_122379	A	DQ317523_113578	G	KY241814_121822	G	MT120811_118093	A	A<->G	1203,2	401	GTT<->GTC	V<->V	syn	ndhD	122082	123581	-
Aeschynomene indica_122403	A	DQ317523_113602	G	KY241814_121798	G	MT120811_118117	G	A<->G	1179,2	393	AGT<->AGC	S<->S	syn	ndhD	122082	123581	-
Aeschynomene indica_122409	G	DQ317523_113608	G	KY241814_121792	G	MT120811_118123	A	G<->A	1173,2	391	GGC<->GGT	G<->G	syn	ndhD	122082	123581	-
Aeschynomene indica_122412	C	DQ317523_113611	C	KY241814_121789	C	MT120811_118126	T	C<->T	1170,2	390	CCG<->CCA	P<->P	syn	ndhD	122082	123581	-
Aeschynomene indica_122424	G	DQ317523_113623	A	KY241814_121777	A	MT120811_118138	A	G<->A	1158,2	386	TCC<->TCT	S<->S	syn	ndhD	122082	123581	-
Aeschynomene indica_122439	A	DQ317523_113638	G	KY241814_121762	G	MT120811_118153	G	A<->G	1143,2	381	ATT<->ATC	I<->I	syn	ndhD	122082	123581	-
Aeschynomene indica_12244	G	DQ317523_11918	T	KY241814_11919	T	MT120811_52131	G	G<->T	19,0	7	GAT<->TAT	D<->Y	nonsyn	ndhJ	12226	12702	+
Aeschynomene indica_122443	C	DQ317523_113642	G	KY241814_121758	G	MT120811_118157	G	C<->G	1139,1	380	AGT<->ACT	S<->T	nonsyn	ndhD	122082	123581	-
Aeschynomene indica_12245	A	DQ317523_11919	C	KY241814_11920	C	MT120811_52130	C	A<->C	20,1	7	GAT<->GCT	D<->A	nonsyn	ndhJ	12226	12702	+
Aeschynomene indica_122451	C	DQ317523_113650	C	KY241814_121750	C	MT120811_118165	T	C<->T	1131,2	377	ACG<->ACA	T<->T	syn	ndhD	122082	123581	-
Aeschynomene indica_122484	A	DQ317523_113683	A	KY241814_121717	A	MT120811_118198	G	A<->G	1098,2	366	GGT<->GGC	G<->G	syn	ndhD	122082	123581	-
Aeschynomene indica_122496	A	DQ317523_113695	G	KY241814_121705	G	MT120811_118210	A	A<->G	1086,2	362	CTT<->CTC	L<->L	syn	ndhD	122082	123581	-
Aeschynomene indica_122526	A	DQ317523_113725	C	KY241814_121675	C	MT120811_118240	A	A<->C	1056,2	352	ACT<->ACG	T<->T	syn	ndhD	122082	123581	-
Aeschynomene indica_122537	A	DQ317523_113736	A	KY241814_121664	A	MT120811_118251	G	A<->G	1045,0	349	TTG<->CTG	L<->L	syn	ndhD	122082	123581	-
Aeschynomene indica_122565	A	DQ317523_113764	G	KY241814_121636	G	MT120811_118279	A	A<->G	1017,2	339	CAT<->CAC	H<->H	syn	ndhD	122082	123581	-
Aeschynomene indica_122586	G	DQ317523_113785	A	KY241814_121615	A	MT120811_118300	A	G<->A	996,2	332	GCC<->GCT	A<->A	syn	ndhD	122082	123581	-
Aeschynomene indica_122589	A	DQ317523_113788	C	KY241814_121612	C	MT120811_118303	C	A<->C	993,2	331	GGT<->GGG	G<->G	syn	ndhD	122082	123581	-
Aeschynomene indica_122592	A	DQ317523_113791	G	KY241814_121609	G	MT120811_118306	G	A<->G	990,2	330	AAT<->AAC	N<->N	syn	ndhD	122082	123581	-
Aeschynomene indica_1226	A	DQ317523_1131	A	KY241814_1131	A	MT120811_1240	G	A<->G	246,2	82	ATT<->ATC	I<->I	syn	psbA	410	1471	-
Aeschynomene indica_122601	C	DQ317523_113800	T	KY241814_121600	T	MT120811_118315	C	C<->T	981,2	327	ATG<->ATA	M<->I	nonsyn	ndhD	122082	123581	-
Aeschynomene indica_122602	A	DQ317523_113801	G	KY241814_121599	G	MT120811_118316	A	A<->G	980,1	327	ATG<->ACG	M<->T	nonsyn	ndhD	122082	123581	-
Aeschynomene indica_122613	G	DQ317523_113812	A	KY241814_121588	A	MT120811_118327	G	G<->A	969,2	323	TCC<->TCT	S<->S	syn	ndhD	122082	123581	-
Aeschynomene indica_122625	A	DQ317523_113824	T	KY241814_121576	T	MT120811_118339	T	A<->T	957,2	319	ATT<->ATA	I<->I	syn	ndhD	122082	123581	-
Aeschynomene indica_122627	T	DQ317523_113826	A	KY241814_121574	A	MT120811_118341	T	T<->A	955,0	319	ATT<->TTT	I<->F	nonsyn	ndhD	122082	123581	-
Aeschynomene indica_122628	A	DQ317523_113827	A	KY241814_121573	A	MT120811_118342	C	A<->C	954,2	318	ATT<->ATG	I<->M	nonsyn	ndhD	122082	123581	-
Aeschynomene indica_122630	T	DQ317523_113829	G	KY241814_121571	G	MT120811_118344	T	T<->G	952,0	318	ATT<->CTT	I<->L	nonsyn	ndhD	122082	123581	-
Aeschynomene indica_122633	T	DQ317523_113832	A	KY241814_121568	A	MT120811_118347	T	T<->A	949,0	317	ATA<->TTA	I<->L	nonsyn	ndhD	122082	123581	-
Aeschynomene indica_122652	T	DQ317523_113851	T	KY241814_121549	T	MT120811_118366	C	T<->C	930,2	310	TCA<->TCG	S<->S	syn	ndhD	122082	123581	-
Aeschynomene indica_122655	G	DQ317523_113854	A	KY241814_121546	A	MT120811_118369	G	G<->A	927,2	309	TCC<->TCT	S<->S	syn	ndhD	122082	123581	-
Aeschynomene indica_12268	G	DQ317523_11942	A	KY241814_11943	A	MT120811_52107	G	G<->A	43,0	15	GTT<->ATT	V<->I	nonsyn	ndhJ	12226	12702	+
Aeschynomene indica_122682	A	DQ317523_113881	G	KY241814_121519	G	MT120811_118396	A	A<->G	900,2	300	CGT<->CGC	R<->R	syn	ndhD	122082	123581	-
Aeschynomene indica_122706	T	DQ317523_113905	T	KY241814_121495	T	MT120811_118420	G	T<->G	876,2	292	GCA<->GCC	A<->A	syn	ndhD	122082	123581	-
Aeschynomene indica_122724	T	DQ317523_113923	T	KY241814_121477	T	MT120811_118438	A	T<->A	858,2	286	TCA<->TCT	S<->S	syn	ndhD	122082	123581	-
Aeschynomene indica_122730	T	DQ317523_113929	T	KY241814_121471	T	MT120811_118444	G	T<->G	852,2	284	TTA<->TTC	L<->F	nonsyn	ndhD	122082	123581	-
Aeschynomene indica_122735	T	DQ317523_113934	G	KY241814_121466	G	MT120811_118449	T	T<->G	847,0	283	ATA<->CTA	I<->L	nonsyn	ndhD	122082	123581	-
Aeschynomene indica_122736	C	DQ317523_113935	T	KY241814_121465	T	MT120811_118450	C	C<->T	846,2	282	ATG<->ATA	M<->I	nonsyn	ndhD	122082	123581	-
Aeschynomene indica_122743	G	DQ317523_113942	C	KY241814_121458	C	MT120811_118457	C	G<->C	839,1	280	TCG<->TGG	S<->W	nonsyn	ndhD	122082	123581	-
Aeschynomene indica_122748	G	DQ317523_113947	A	KY241814_121453	A	MT120811_118462	A	G<->A	834,2	278	TCC<->TCT	S<->S	syn	ndhD	122082	123581	-
Aeschynomene indica_122749	G	DQ317523_113948	G	KY241814_121452	G	MT120811_118463	C	G<->C	833,1	278	TCC<->TGC	S<->C	nonsyn	ndhD	122082	123581	-
Aeschynomene indica_122767	T	DQ317523_113966	C	KY241814_121434	C	MT120811_118481	T	T<->C	815,1	272	CAC<->CGC	H<->R	nonsyn	ndhD	122082	123581	-
Aeschynomene indica_122769	G	DQ317523_113968	A	KY241814_121432	A	MT120811_118483	G	G<->A	813,2	271	CCC<->CCT	P<->P	syn	ndhD	122082	123581	-
Aeschynomene indica_122771	G	DQ317523_113970	A	KY241814_121430	A	MT120811_118485	A	G<->A	811,0	271	CCC<->TCC	P<->S	nonsyn	ndhD	122082	123581	-
Aeschynomene indica_122772	T	DQ317523_113971	T	KY241814_121429	T	MT120811_118486	A	T<->A	810,2	270	TTA<->TTT	L<->F	nonsyn	ndhD	122082	123581	-
Aeschynomene indica_12279	T	DQ317523_11953	A	KY241814_11954	A	MT120811_52096	T	T<->A	54,2	18	TCT<->TCA	S<->S	syn	ndhJ	12226	12702	+
Aeschynomene indica_122799	T	DQ317523_113998	C	KY241814_121402	C	MT120811_118513	C	T<->C	783,2	261	GGA<->GGG	G<->G	syn	ndhD	122082	123581	-
Aeschynomene indica_122805	C	DQ317523_114004	T	KY241814_121396	T	MT120811_118519	T	C<->T	777,2	259	GCG<->GCA	A<->A	syn	ndhD	122082	123581	-
Aeschynomene indica_122823	G	DQ317523_114022	T	KY241814_121378	T	MT120811_118537	G	G<->T	759,2	253	ATC<->ATA	I<->I	syn	ndhD	122082	123581	-
Aeschynomene indica_122829	G	DQ317523_114028	G	KY241814_121372	G	MT120811_118543	A	G<->A	753,2	251	GCC<->GCT	A<->A	syn	ndhD	122082	123581	-
Aeschynomene indica_122850	G	DQ317523_114049	G	KY241814_121351	G	MT120811_118564	A	G<->A	732,2	244	TAC<->TAT	Y<->Y	syn	ndhD	122082	123581	-
Aeschynomene indica_122871	G	DQ317523_114070	G	KY241814_121330	G	MT120811_118585	A	G<->A	711,2	237	GAC<->GAT	D<->D	syn	ndhD	122082	123581	-
Aeschynomene indica_122901	C	DQ317523_114100	T	KY241814_121300	T	MT120811_118615	C	C<->T	681,2	227	CCG<->CCA	P<->P	syn	ndhD	122082	123581	-
Aeschynomene indica_122904	C	DQ317523_114103	T	KY241814_121297	T	MT120811_118618	C	C<->T	678,2	226	TTG<->TTA	L<->L	syn	ndhD	122082	123581	-
Aeschynomene indica_122905	A	DQ317523_114104	G	KY241814_121296	G	MT120811_118619	G	A<->G	677,1	226	TTG<->TCG	L<->S	nonsyn	ndhD	122082	123581	-
Aeschynomene indica_12291	C	DQ317523_11965	T	KY241814_11966	T	MT120811_52084	T	C<->T	66,2	22	GAC<->GAT	D<->D	syn	ndhJ	12226	12702	+
Aeschynomene indica_122931	T	DQ317523_114130	C	KY241814_121270	C	MT120811_118645	T	T<->C	651,2	217	GGA<->GGG	G<->G	syn	ndhD	122082	123581	-
Aeschynomene indica_122934	C	DQ317523_114133	G	KY241814_121267	G	MT120811_118648	C	C<->G	648,2	216	ATG<->ATC	M<->I	nonsyn	ndhD	122082	123581	-
Aeschynomene indica_122943	G	DQ317523_114142	T	KY241814_121258	T	MT120811_118657	T	G<->T	639,2	213	ATC<->ATA	I<->I	syn	ndhD	122082	123581	-
Aeschynomene indica_122952	G	DQ317523_114151	C	KY241814_121249	C	MT120811_118666	C	G<->C	630,2	210	CTC<->CTG	L<->L	syn	ndhD	122082	123581	-
Aeschynomene indica_122955	T	DQ317523_114154	T	KY241814_121246	T	MT120811_118669	C	T<->C	627,2	209	GCA<->GCG	A<->A	syn	ndhD	122082	123581	-
Aeschynomene indica_122958	C	DQ317523_114157	C	KY241814_121243	C	MT120811_118672	T	C<->T	624,2	208	ACG<->ACA	T<->T	syn	ndhD	122082	123581	-
Aeschynomene indica_122959	G	DQ317523_114158	A	KY241814_121242	A	MT120811_118673	A	G<->A	623,1	208	ACG<->ATG	T<->M	nonsyn	ndhD	122082	123581	-
Aeschynomene indica_122960	T	DQ317523_114159	C	KY241814_121241	C	MT120811_118674	C	T<->C	622,0	208	ACG<->GCG	T<->A	nonsyn	ndhD	122082	123581	-
Aeschynomene indica_122967	C	DQ317523_114166	T	KY241814_121234	T	MT120811_118681	C	C<->T	615,2	205	TCG<->TCA	S<->S	syn	ndhD	122082	123581	-
Aeschynomene indica_122984	T	DQ317523_114183	A	KY241814_121217	A	MT120811_118698	T	T<->A	598,0	200	ACA<->TCA	T<->S	nonsyn	ndhD	122082	123581	-
Aeschynomene indica_122988	A	DQ317523_114187	G	KY241814_121213	G	MT120811_118702	A	A<->G	594,2	198	TTT<->TTC	F<->F	syn	ndhD	122082	123581	-
Aeschynomene indica_122993	C	DQ317523_114192	T	KY241814_121208	T	MT120811_118707	T	C<->T	589,0	197	GAT<->AAT	D<->N	nonsyn	ndhD	122082	123581	-
Aeschynomene indica_123012	A	DQ317523_114211	G	KY241814_121189	G	MT120811_118726	A	A<->G	570,2	190	GGT<->GGC	G<->G	syn	ndhD	122082	123581	-
Aeschynomene indica_123014	C	DQ317523_114213	T	KY241814_121187	T	MT120811_118728	C	C<->T	568,0	190	GGT<->AGT	G<->S	nonsyn	ndhD	122082	123581	-
Aeschynomene indica_123018	T	DQ317523_114217	G	KY241814_121183	G	MT120811_118732	T	T<->G	564,2	188	TTA<->TTC	L<->F	nonsyn	ndhD	122082	123581	-
Aeschynomene indica_123023	C	DQ317523_114222	T	KY241814_121178	T	MT120811_118737	C	C<->T	559,0	187	GGT<->AGT	G<->S	nonsyn	ndhD	122082	123581	-
Aeschynomene indica_123024	G	DQ317523_114223	C	KY241814_121177	C	MT120811_118738	C	G<->C	558,2	186	ATC<->ATG	I<->M	nonsyn	ndhD	122082	123581	-
Aeschynomene indica_123029	C	DQ317523_114228	C	KY241814_121172	C	MT120811_118743	T	C<->T	553,0	185	GGT<->AGT	G<->S	nonsyn	ndhD	122082	123581	-
Aeschynomene indica_123030	T	DQ317523_114229	C	KY241814_121171	C	MT120811_118744	C	T<->C	552,2	184	CTA<->CTG	L<->L	syn	ndhD	122082	123581	-
Aeschynomene indica_123032	G	DQ317523_114231	G	KY241814_121169	G	MT120811_118746	A	G<->A	550,0	184	CTA<->TTA	L<->L	syn	ndhD	122082	123581	-
Aeschynomene indica_123039	C	DQ317523_114238	C	KY241814_121162	C	MT120811_118753	T	C<->T	543,2	181	TTG<->TTA	L<->L	syn	ndhD	122082	123581	-
Aeschynomene indica_123048	G	DQ317523_114247	A	KY241814_121153	A	MT120811_118762	A	G<->A	534,2	178	TTC<->TTT	F<->F	syn	ndhD	122082	123581	-
Aeschynomene indica_123054	G	DQ317523_114253	A	KY241814_121147	A	MT120811_118768	A	G<->A	528,2	176	TCC<->TCT	S<->S	syn	ndhD	122082	123581	-
Aeschynomene indica_12306	G	DQ317523_11980	G	KY241814_11981	G	MT120811_52069	A	G<->A	81,2	27	GAG<->GAA	E<->E	syn	ndhJ	12226	12702	+
Aeschynomene indica_123063	C	DQ317523_114262	C	KY241814_121138	C	MT120811_118777	T	C<->T	519,2	173	GCG<->GCA	A<->A	syn	ndhD	122082	123581	-
Aeschynomene indica_123069	G	DQ317523_114268	G	KY241814_121132	G	MT120811_118783	A	G<->A	513,2	171	TAC<->TAT	Y<->Y	syn	ndhD	122082	123581	-
Aeschynomene indica_123072	T	DQ317523_114271	C	KY241814_121129	C	MT120811_118786	C	T<->C	510,2	170	TTA<->TTG	L<->L	syn	ndhD	122082	123581	-
Aeschynomene indica_123090	G	DQ317523_114289	T	KY241814_121111	T	MT120811_118804	T	G<->T	492,2	164	TCC<->TCA	S<->S	syn	ndhD	122082	123581	-
Aeschynomene indica_123105	C	DQ317523_114304	T	KY241814_121096	T	MT120811_118819	C	C<->T	477,2	159	AAG<->AAA	K<->K	syn	ndhD	122082	123581	-
Aeschynomene indica_123111	C	DQ317523_114310	A	KY241814_121090	A	MT120811_118825	C	C<->A	471,2	157	GGG<->GGT	G<->G	syn	ndhD	122082	123581	-
Aeschynomene indica_123120	G	DQ317523_114319	A	KY241814_121081	A	MT120811_118834	G	G<->A	462,2	154	TCC<->TCT	S<->S	syn	ndhD	122082	123581	-
Aeschynomene indica_123131	T	DQ317523_114330	G	KY241814_121070	G	MT120811_118845	G	T<->G	451,0	151	ATA<->CTA	I<->L	nonsyn	ndhD	122082	123581	-
Aeschynomene indica_123162	G	DQ317523_114361	G	KY241814_121039	G	MT120811_118876	A	G<->A	420,2	140	ATC<->ATT	I<->I	syn	ndhD	122082	123581	-
Aeschynomene indica_123180	G	DQ317523_114379	G	KY241814_121021	G	MT120811_118894	A	G<->A	402,2	134	GAC<->GAT	D<->D	syn	ndhD	122082	123581	-
Aeschynomene indica_123184	T	DQ317523_114383	T	KY241814_121017	T	MT120811_118898	C	T<->C	398,1	133	CAA<->CGA	Q<->R	nonsyn	ndhD	122082	123581	-
Aeschynomene indica_123196	G	DQ317523_114395	G	KY241814_121005	G	MT120811_118910	A	G<->A	386,1	129	CCA<->CTA	P<->L	nonsyn	ndhD	122082	123581	-
Aeschynomene indica_123197	G	DQ317523_114396	T	KY241814_121004	T	MT120811_118911	G	G<->T	385,0	129	CCA<->ACA	P<->T	nonsyn	ndhD	122082	123581	-
Aeschynomene indica_123210	G	DQ317523_114409	A	KY241814_120991	A	MT120811_118924	A	G<->A	372,2	124	AGC<->AGT	S<->S	syn	ndhD	122082	123581	-
Aeschynomene indica_123236	G	DQ317523_114435	A	KY241814_120965	A	MT120811_118950	G	G<->A	346,0	116	CAT<->TAT	H<->Y	nonsyn	ndhD	122082	123581	-
Aeschynomene indica_123237	G	DQ317523_114436	G	KY241814_120964	G	MT120811_118951	A	G<->A	345,2	115	TTC<->TTT	F<->F	syn	ndhD	122082	123581	-
Aeschynomene indica_123244	C	DQ317523_114443	T	KY241814_120957	T	MT120811_118958	T	C<->T	338,1	113	CGA<->CAA	R<->Q	nonsyn	ndhD	122082	123581	-
Aeschynomene indica_123245	G	DQ317523_114444	T	KY241814_120956	T	MT120811_118959	G	G<->T	337,0	113	CGA<->AGA	R<->R	syn	ndhD	122082	123581	-
Aeschynomene indica_123247	G	DQ317523_114446	G	KY241814_120954	G	MT120811_118961	T	G<->T	335,1	112	TCC<->TAC	S<->Y	nonsyn	ndhD	122082	123581	-
Aeschynomene indica_123252	T	DQ317523_114451	T	KY241814_120949	T	MT120811_118966	G	T<->G	330,2	110	CGA<->CGC	R<->R	syn	ndhD	122082	123581	-
Aeschynomene indica_123254	G	DQ317523_114453	T	KY241814_120947	T	MT120811_118968	G	G<->T	328,0	110	CGA<->AGA	R<->R	syn	ndhD	122082	123581	-
Aeschynomene indica_123261	T	DQ317523_114460	C	KY241814_120940	C	MT120811_118975	T	T<->C	321,2	107	CCA<->CCG	P<->P	syn	ndhD	122082	123581	-
Aeschynomene indica_12327	A	DQ317523_12001	G	KY241814_12002	G	MT120811_52048	G	A<->G	102,2	34	GAA<->GAG	E<->E	syn	ndhJ	12226	12702	+
Aeschynomene indica_123276	A	DQ317523_114475	C	KY241814_120925	C	MT120811_118990	A	A<->C	306,2	102	ACT<->ACG	T<->T	syn	ndhD	122082	123581	-
Aeschynomene indica_123284	T	DQ317523_114483	A	KY241814_120917	A	MT120811_118998	A	T<->A	298,0	100	ATA<->TTA	I<->L	nonsyn	ndhD	122082	123581	-
Aeschynomene indica_123285	A	DQ317523_114484	C	KY241814_120916	C	MT120811_118999	A	A<->C	297,2	99	ACT<->ACG	T<->T	syn	ndhD	122082	123581	-
Aeschynomene indica_123288	G	DQ317523_114487	A	KY241814_120913	A	MT120811_119002	G	G<->A	294,2	98	ACC<->ACT	T<->T	syn	ndhD	122082	123581	-
Aeschynomene indica_123291	A	DQ317523_114490	G	KY241814_120910	G	MT120811_119005	G	A<->G	291,2	97	ATT<->ATC	I<->I	syn	ndhD	122082	123581	-
Aeschynomene indica_12330	T	DQ317523_12004	T	KY241814_12005	T	MT120811_52045	C	T<->C	105,2	35	GAT<->GAC	D<->D	syn	ndhJ	12226	12702	+
Aeschynomene indica_123305	G	DQ317523_114504	A	KY241814_120896	A	MT120811_119019	A	G<->A	277,0	93	CTG<->TTG	L<->L	syn	ndhD	122082	123581	-
Aeschynomene indica_123320	T	DQ317523_114519	G	KY241814_120881	G	MT120811_119034	T	T<->G	262,0	88	ATA<->CTA	I<->L	nonsyn	ndhD	122082	123581	-
Aeschynomene indica_123326	A	DQ317523_114525	G	KY241814_120875	G	MT120811_119040	G	A<->G	256,0	86	TTC<->CTC	F<->L	nonsyn	ndhD	122082	123581	-
Aeschynomene indica_123341	G	DQ317523_114540	A	KY241814_120860	A	MT120811_119055	A	G<->A	241,0	81	CTC<->TTC	L<->F	nonsyn	ndhD	122082	123581	-
Aeschynomene indica_123342	T	DQ317523_114541	G	KY241814_120859	G	MT120811_119056	T	T<->G	240,2	80	AGA<->AGC	R<->S	nonsyn	ndhD	122082	123581	-
Aeschynomene indica_123354	A	DQ317523_114553	G	KY241814_120847	G	MT120811_119068	A	A<->G	228,2	76	GAT<->GAC	D<->D	syn	ndhD	122082	123581	-
Aeschynomene indica_123381	T	DQ317523_114580	T	KY241814_120820	T	MT120811_119095	C	T<->C	201,2	67	GAA<->GAG	E<->E	syn	ndhD	122082	123581	-
Aeschynomene indica_123384	C	DQ317523_114583	T	KY241814_120817	T	MT120811_119098	C	C<->T	198,2	66	ACG<->ACA	T<->T	syn	ndhD	122082	123581	-
Aeschynomene indica_123389	G	DQ317523_114588	A	KY241814_120812	A	MT120811_119103	G	G<->A	193,0	65	CTG<->TTG	L<->L	syn	ndhD	122082	123581	-
Aeschynomene indica_123398	A	DQ317523_114597	G	KY241814_120803	G	MT120811_119112	G	A<->G	184,0	62	TTA<->CTA	L<->L	syn	ndhD	122082	123581	-
Aeschynomene indica_123399	G	DQ317523_114598	T	KY241814_120802	T	MT120811_119113	T	G<->T	183,2	61	CCC<->CCA	P<->P	syn	ndhD	122082	123581	-
Aeschynomene indica_123410	A	DQ317523_114609	G	KY241814_120791	G	MT120811_119124	A	A<->G	172,0	58	TTG<->CTG	L<->L	syn	ndhD	122082	123581	-
Aeschynomene indica_123413	G	DQ317523_114612	C	KY241814_120788	C	MT120811_119127	G	G<->C	169,0	57	CAA<->GAA	Q<->E	nonsyn	ndhD	122082	123581	-
Aeschynomene indica_123429	A	DQ317523_114628	T	KY241814_120772	T	MT120811_119143	T	A<->T	153,2	51	GCT<->GCA	A<->A	syn	ndhD	122082	123581	-
Aeschynomene indica_123430	G	DQ317523_114629	A	KY241814_120771	A	MT120811_119144	G	G<->A	152,1	51	GCT<->GTT	A<->V	nonsyn	ndhD	122082	123581	-
Aeschynomene indica_123437	T	DQ317523_114636	A	KY241814_120764	A	MT120811_119151	T	T<->A	145,0	49	ACC<->TCC	T<->S	nonsyn	ndhD	122082	123581	-
Aeschynomene indica_123443	G	DQ317523_114642	T	KY241814_120758	T	MT120811_119157	G	G<->T	139,0	47	CTA<->ATA	L<->I	nonsyn	ndhD	122082	123581	-
Aeschynomene indica_123447	G	DQ317523_114646	G	KY241814_120754	G	MT120811_119161	A	G<->A	135,2	45	CTC<->CTT	L<->L	syn	ndhD	122082	123581	-
Aeschynomene indica_123459	G	DQ317523_114658	A	KY241814_120742	A	MT120811_119173	G	G<->A	123,2	41	TGC<->TGT	C<->C	syn	ndhD	122082	123581	-
Aeschynomene indica_12348	C	DQ317523_12022	C	KY241814_12023	C	MT120811_52027	A	C<->A	123,2	41	GTC<->GTA	V<->V	syn	ndhJ	12226	12702	+
Aeschynomene indica_123480	C	DQ317523_114679	T	KY241814_120721	T	MT120811_119194	C	C<->T	102,2	34	AAG<->AAA	K<->K	syn	ndhD	122082	123581	-
Aeschynomene indica_123499	C	DQ317523_114698	T	KY241814_120702	T	MT120811_119213	C	C<->T	83,1	28	CGA<->CAA	R<->Q	nonsyn	ndhD	122082	123581	-
Aeschynomene indica_1235	G	DQ317523_1140	A	KY241814_1140	A	MT120811_1249	A	G<->A	237,2	79	TCC<->TCT	S<->S	syn	psbA	410	1471	-
Aeschynomene indica_123500	G	DQ317523_114699	T	KY241814_120701	T	MT120811_119214	T	G<->T	82,0	28	CGA<->AGA	R<->R	syn	ndhD	122082	123581	-
Aeschynomene indica_123504	A	DQ317523_114703	G	KY241814_120697	G	MT120811_119218	A	A<->G	78,2	26	CCT<->CCC	P<->P	syn	ndhD	122082	123581	-
Aeschynomene indica_123507	G	DQ317523_114706	A	KY241814_120694	A	MT120811_119221	A	G<->A	75,2	25	TTC<->TTT	F<->F	syn	ndhD	122082	123581	-
Aeschynomene indica_123516	G	DQ317523_114715	A	KY241814_120685	A	MT120811_119230	A	G<->A	66,2	22	ATC<->ATT	I<->I	syn	ndhD	122082	123581	-
Aeschynomene indica_123532	G	DQ317523_114731	A	KY241814_120669	A	MT120811_119246	G	G<->A	50,1	17	GCC<->GTC	A<->V	nonsyn	ndhD	122082	123581	-
Aeschynomene indica_123537	A	DQ317523_114736	T	KY241814_120664	T	MT120811_119251	T	A<->T	45,2	15	CCT<->CCA	P<->P	syn	ndhD	122082	123581	-
Aeschynomene indica_123553	A	DQ317523_114752	G	KY241814_120648	G	MT120811_119267	A	A<->G	29,1	10	ATA<->ACA	I<->T	nonsyn	ndhD	122082	123581	-
Aeschynomene indica_12359	T	DQ317523_12033	T	KY241814_12034	T	MT120811_52016	C	T<->C	134,1	45	GTA<->GCA	V<->A	nonsyn	ndhJ	12226	12702	+
Aeschynomene indica_123594	C	DQ317523_114793	T	KY241814_120607	T	MT120811_119308	C	C<->T	--	--	--	--	--	intergenic	--	--	--
Aeschynomene indica_123599	G	DQ317523_114798	A	KY241814_120602	A	MT120811_119313	G	G<->A	--	--	--	--	--	intergenic	--	--	--
Aeschynomene indica_123601	A	DQ317523_114800	A	KY241814_120600	A	MT120811_119315	G	A<->G	--	--	--	--	--	intergenic	--	--	--
Aeschynomene indica_123603	C	DQ317523_114802	T	KY241814_120598	T	MT120811_119317	C	C<->T	--	--	--	--	--	intergenic	--	--	--
Aeschynomene indica_123666	G	DQ317523_114863	A	KY241814_120537	A	MT120811_119374	G	G<->A	--	--	--	--	--	intergenic	--	--	--
Aeschynomene indica_123692	T	DQ317523_114888	T	KY241814_120512	T	MT120811_119397	A	T<->A	--	--	--	--	--	intergenic	--	--	--
Aeschynomene indica_123698	T	DQ317523_114893	C	KY241814_120507	C	MT120811_119401	T	T<->C	--	--	--	--	--	intergenic	--	--	--
Aeschynomene indica_123708	G	DQ317523_114903	C	KY241814_120497	C	MT120811_119411	G	G<->C	--	--	--	--	--	intergenic	--	--	--
Aeschynomene indica_123730	G	DQ317523_114925	G	KY241814_120475	G	MT120811_119433	A	G<->A	228,2	76	AGC<->AGT	S<->S	syn	psaC	123712	123957	-
Aeschynomene indica_12376	C	DQ317523_12050	C	KY241814_12051	C	MT120811_51999	T	C<->T	151,0	51	CTA<->TTA	L<->L	syn	ndhJ	12226	12702	+
Aeschynomene indica_123762	G	DQ317523_114957	T	KY241814_120443	T	MT120811_119465	G	G<->T	196,0	66	CGA<->AGA	R<->R	syn	psaC	123712	123957	-
Aeschynomene indica_123778	C	DQ317523_114973	T	KY241814_120427	T	MT120811_119481	T	C<->T	180,2	60	ACG<->ACA	T<->T	syn	psaC	123712	123957	-
Aeschynomene indica_123787	A	DQ317523_114982	G	KY241814_120418	G	MT120811_119490	G	A<->G	171,2	57	GCT<->GCC	A<->A	syn	psaC	123712	123957	-
Aeschynomene indica_123790	A	DQ317523_114985	G	KY241814_120415	G	MT120811_119493	A	A<->G	168,2	56	TCT<->TCC	S<->S	syn	psaC	123712	123957	-
Aeschynomene indica_123799	T	DQ317523_114994	C	KY241814_120406	C	MT120811_119502	C	T<->C	159,2	53	AGA<->AGG	R<->R	syn	psaC	123712	123957	-
Aeschynomene indica_123820	C	DQ317523_115015	C	KY241814_120385	C	MT120811_119523	T	C<->T	138,2	46	GAG<->GAA	E<->E	syn	psaC	123712	123957	-
Aeschynomene indica_123838	A	DQ317523_115033	A	KY241814_120367	A	MT120811_119541	G	A<->G	120,2	40	GCT<->GCC	A<->A	syn	psaC	123712	123957	-
Aeschynomene indica_123841	A	DQ317523_115036	T	KY241814_120364	T	MT120811_119544	T	A<->T	117,2	39	ATT<->ATA	I<->I	syn	psaC	123712	123957	-
Aeschynomene indica_123847	C	DQ317523_115042	T	KY241814_120358	T	MT120811_119550	C	C<->T	111,2	37	AAG<->AAA	K<->K	syn	psaC	123712	123957	-
Aeschynomene indica_123859	C	DQ317523_115054	T	KY241814_120346	T	MT120811_119562	T	C<->T	99,2	33	GGG<->GGA	G<->G	syn	psaC	123712	123957	-
Aeschynomene indica_123889	T	DQ317523_115084	C	KY241814_120316	C	MT120811_119592	T	T<->C	69,2	23	ACA<->ACG	T<->T	syn	psaC	123712	123957	-
Aeschynomene indica_123895	G	DQ317523_115090	G	KY241814_120310	G	MT120811_119598	A	G<->A	63,2	21	TGC<->TGT	C<->C	syn	psaC	123712	123957	-
Aeschynomene indica_123904	T	DQ317523_115099	G	KY241814_120301	G	MT120811_119607	G	T<->G	54,2	18	GTA<->GTC	V<->V	syn	psaC	123712	123957	-
Aeschynomene indica_12393	T	DQ317523_12067	C	KY241814_12068	C	MT120811_51982	C	T<->C	168,2	56	GCT<->GCC	A<->A	syn	ndhJ	12226	12702	+
Aeschynomene indica_123940	C	DQ317523_115135	T	KY241814_120265	T	MT120811_119643	C	C<->T	18,2	6	AAG<->AAA	K<->K	syn	psaC	123712	123957	-
Aeschynomene indica_123976	T	DQ317523_115164	C	KY241814_120236	C	MT120811_119676	T	T<->C	--	--	--	--	--	intergenic	--	--	--
Aeschynomene indica_123977	T	DQ317523_115165	C	KY241814_120235	C	MT120811_119677	T	T<->C	--	--	--	--	--	intergenic	--	--	--
Aeschynomene indica_123980	T	DQ317523_115168	G	KY241814_120232	G	MT120811_119680	G	T<->G	--	--	--	--	--	intergenic	--	--	--
Aeschynomene indica_123983	C	DQ317523_115171	C	KY241814_120229	C	MT120811_119683	T	C<->T	--	--	--	--	--	intergenic	--	--	--
Aeschynomene indica_123986	A	DQ317523_115174	C	KY241814_120226	C	MT120811_119686	C	A<->C	--	--	--	--	--	intergenic	--	--	--
Aeschynomene indica_123993	G	DQ317523_115181	T	KY241814_120219	T	MT120811_119693	G	G<->T	--	--	--	--	--	intergenic	--	--	--
Aeschynomene indica_123994	G	DQ317523_115182	C	KY241814_120218	C	MT120811_119694	C	G<->C	--	--	--	--	--	intergenic	--	--	--
Aeschynomene indica_123997	A	DQ317523_115185	C	KY241814_120215	C	MT120811_119697	A	A<->C	--	--	--	--	--	intergenic	--	--	--
Aeschynomene indica_124017	C	DQ317523_115205	T	KY241814_120195	T	MT120811_119716	C	C<->T	--	--	--	--	--	intergenic	--	--	--
Aeschynomene indica_124018	G	DQ317523_115206	G	KY241814_120194	G	MT120811_119717	A	G<->A	--	--	--	--	--	intergenic	--	--	--
Aeschynomene indica_124023	T	DQ317523_115211	C	KY241814_120189	C	MT120811_119722	T	T<->C	--	--	--	--	--	intergenic	--	--	--
Aeschynomene indica_124028	C	DQ317523_115217	T	KY241814_120183	T	MT120811_119727	C	C<->T	--	--	--	--	--	intergenic	--	--	--
Aeschynomene indica_124040	C	DQ317523_115230	T	KY241814_120170	T	MT120811_119739	T	C<->T	--	--	--	--	--	intergenic	--	--	--
Aeschynomene indica_124062	C	DQ317523_115252	T	KY241814_120148	T	MT120811_119761	T	C<->T	--	--	--	--	--	intergenic	--	--	--
Aeschynomene indica_124063	C	DQ317523_115253	A	KY241814_120147	A	MT120811_119762	C	C<->A	--	--	--	--	--	intergenic	--	--	--
Aeschynomene indica_124065	G	DQ317523_115255	A	KY241814_120145	A	MT120811_119764	G	G<->A	--	--	--	--	--	intergenic	--	--	--
Aeschynomene indica_124080	A	DQ317523_115267	T	KY241814_120133	T	MT120811_119776	T	A<->T	--	--	--	--	--	intergenic	--	--	--
Aeschynomene indica_124081	A	DQ317523_115268	C	KY241814_120132	C	MT120811_119777	C	A<->C	--	--	--	--	--	intergenic	--	--	--
Aeschynomene indica_124087	A	DQ317523_115274	A	KY241814_120126	A	MT120811_119783	C	A<->C	--	--	--	--	--	intergenic	--	--	--
Aeschynomene indica_124088	T	DQ317523_115275	T	KY241814_120125	T	MT120811_119784	G	T<->G	--	--	--	--	--	intergenic	--	--	--
Aeschynomene indica_124090	C	DQ317523_115277	C	KY241814_120123	C	MT120811_119786	G	C<->G	--	--	--	--	--	intergenic	--	--	--
Aeschynomene indica_124091	T	DQ317523_115278	T	KY241814_120122	T	MT120811_119787	G	T<->G	--	--	--	--	--	intergenic	--	--	--
Aeschynomene indica_124093	C	DQ317523_115281	T	KY241814_120119	T	MT120811_119789	C	C<->T	--	--	--	--	--	intergenic	--	--	--
Aeschynomene indica_124094	C	DQ317523_115282	A	KY241814_120118	A	MT120811_119791	A	C<->A	--	--	--	--	--	intergenic	--	--	--
Aeschynomene indica_124096	G	DQ317523_115284	A	KY241814_120116	A	MT120811_119793	A	G<->A	--	--	--	--	--	intergenic	--	--	--
Aeschynomene indica_124098	C	DQ317523_115286	T	KY241814_120114	T	MT120811_119795	C	C<->T	--	--	--	--	--	intergenic	--	--	--
Aeschynomene indica_1241	A	DQ317523_1146	G	KY241814_1146	G	MT120811_1255	A	A<->G	231,2	77	ATT<->ATC	I<->I	syn	psbA	410	1471	-
Aeschynomene indica_124108	G	DQ317523_115296	T	KY241814_120104	T	MT120811_119805	G	G<->T	--	--	--	--	--	intergenic	--	--	--
Aeschynomene indica_12415	C	DQ317523_12089	C	KY241814_12090	C	MT120811_51960	A	C<->A	190,0	64	CTG<->ATG	L<->M	nonsyn	ndhJ	12226	12702	+
Aeschynomene indica_12417	G	DQ317523_12091	A	KY241814_12092	A	MT120811_51958	G	G<->A	192,2	64	CTG<->CTA	L<->L	syn	ndhJ	12226	12702	+
Aeschynomene indica_124257	C	DQ317523_115460	T	KY241814_119940	T	MT120811_119968	T	C<->T	294,2	98	TTG<->TTA	L<->L	syn	ndhE	124245	124550	-
Aeschynomene indica_124263	C	DQ317523_115466	T	KY241814_119934	T	MT120811_119974	C	C<->T	288,2	96	TCG<->TCA	S<->S	syn	ndhE	124245	124550	-
Aeschynomene indica_124278	A	DQ317523_115481	G	KY241814_119919	G	MT120811_119989	A	A<->G	273,2	91	ACT<->ACC	T<->T	syn	ndhE	124245	124550	-
Aeschynomene indica_124279	G	DQ317523_115482	G	KY241814_119918	G	MT120811_119990	A	G<->A	272,1	91	ACT<->ATT	T<->I	nonsyn	ndhE	124245	124550	-
Aeschynomene indica_12429	G	DQ317523_12103	A	KY241814_12104	A	MT120811_51946	G	G<->A	204,2	68	GTG<->GTA	V<->V	syn	ndhJ	12226	12702	+
Aeschynomene indica_124290	G	DQ317523_115493	A	KY241814_119907	A	MT120811_120001	G	G<->A	261,2	87	AAC<->AAT	N<->N	syn	ndhE	124245	124550	-
Aeschynomene indica_124297	T	DQ317523_115500	T	KY241814_119900	T	MT120811_120008	G	T<->G	254,1	85	TAT<->TCT	Y<->S	nonsyn	ndhE	124245	124550	-
Aeschynomene indica_124305	A	DQ317523_115508	G	KY241814_119892	G	MT120811_120016	A	A<->G	246,2	82	TCT<->TCC	S<->S	syn	ndhE	124245	124550	-
Aeschynomene indica_124318	A	DQ317523_115521	G	KY241814_119879	G	MT120811_120029	A	A<->G	233,1	78	CTG<->CCG	L<->P	nonsyn	ndhE	124245	124550	-
Aeschynomene indica_124319	G	DQ317523_115522	G	KY241814_119878	G	MT120811_120030	A	G<->A	232,0	78	CTG<->TTG	L<->L	syn	ndhE	124245	124550	-
Aeschynomene indica_124320	C	DQ317523_115523	T	KY241814_119877	T	MT120811_120031	T	C<->T	231,2	77	GGG<->GGA	G<->G	syn	ndhE	124245	124550	-
Aeschynomene indica_124323	A	DQ317523_115526	G	KY241814_119874	G	MT120811_120034	G	A<->G	228,2	76	ATT<->ATC	I<->I	syn	ndhE	124245	124550	-
Aeschynomene indica_124338	G	DQ317523_115541	A	KY241814_119859	A	MT120811_120049	G	G<->A	213,2	71	GCC<->GCT	A<->A	syn	ndhE	124245	124550	-
Aeschynomene indica_12435	T	DQ317523_12109	C	KY241814_12110	C	MT120811_51940	T	T<->C	210,2	70	CAT<->CAC	H<->H	syn	ndhJ	12226	12702	+
Aeschynomene indica_124350	A	DQ317523_115553	T	KY241814_119847	T	MT120811_120061	T	A<->T	201,2	67	ATT<->ATA	I<->I	syn	ndhE	124245	124550	-
Aeschynomene indica_124362	A	DQ317523_115565	T	KY241814_119835	T	MT120811_120073	T	A<->T	189,2	63	TCT<->TCA	S<->S	syn	ndhE	124245	124550	-
Aeschynomene indica_124386	G	DQ317523_115589	T	KY241814_119811	T	MT120811_120097	G	G<->T	165,2	55	CGC<->CGA	R<->R	syn	ndhE	124245	124550	-
Aeschynomene indica_124390	C	DQ317523_115593	C	KY241814_119807	C	MT120811_120101	T	C<->T	161,1	54	AGT<->AAT	S<->N	nonsyn	ndhE	124245	124550	-
Aeschynomene indica_12441	C	DQ317523_12115	G	KY241814_12116	G	MT120811_51934	G	C<->G	216,2	72	ACC<->ACG	T<->T	syn	ndhJ	12226	12702	+
Aeschynomene indica_124418	A	DQ317523_115621	G	KY241814_119779	G	MT120811_120129	G	A<->G	133,0	45	TTC<->CTC	F<->L	nonsyn	ndhE	124245	124550	-
Aeschynomene indica_12442	A	DQ317523_12116	A	KY241814_12117	A	MT120811_51933	C	A<->C	217,0	73	AGA<->CGA	R<->R	syn	ndhJ	12226	12702	+
Aeschynomene indica_124422	G	DQ317523_115625	T	KY241814_119775	T	MT120811_120133	T	G<->T	129,2	43	ATC<->ATA	I<->I	syn	ndhE	124245	124550	-
Aeschynomene indica_124446	T	DQ317523_115649	T	KY241814_119751	T	MT120811_120157	C	T<->C	105,2	35	GAA<->GAG	E<->E	syn	ndhE	124245	124550	-
Aeschynomene indica_12445	A	DQ317523_12119	C	KY241814_12120	C	MT120811_51930	A	A<->C	220,0	74	ATA<->CTA	I<->L	nonsyn	ndhJ	12226	12702	+
Aeschynomene indica_124476	T	DQ317523_115679	C	KY241814_119721	C	MT120811_120187	T	T<->C	75,2	25	CGA<->CGG	R<->R	syn	ndhE	124245	124550	-
Aeschynomene indica_124479	G	DQ317523_115682	G	KY241814_119718	G	MT120811_120190	A	G<->A	72,2	24	AGC<->AGT	S<->S	syn	ndhE	124245	124550	-
Aeschynomene indica_124491	T	DQ317523_115694	C	KY241814_119706	C	MT120811_120202	T	T<->C	60,2	20	GGA<->GGG	G<->G	syn	ndhE	124245	124550	-
Aeschynomene indica_124497	G	DQ317523_115700	T	KY241814_119700	T	MT120811_120208	G	G<->T	54,2	18	ATC<->ATA	I<->I	syn	ndhE	124245	124550	-
Aeschynomene indica_124500	A	DQ317523_115703	A	KY241814_119697	A	MT120811_120211	C	A<->C	51,2	17	GGT<->GGG	G<->G	syn	ndhE	124245	124550	-
Aeschynomene indica_124518	G	DQ317523_115721	G	KY241814_119679	G	MT120811_120229	A	G<->A	33,2	11	GCC<->GCT	A<->A	syn	ndhE	124245	124550	-
Aeschynomene indica_12452	C	DQ317523_12126	A	KY241814_12127	A	MT120811_51923	A	C<->A	227,1	76	TCT<->TAT	S<->Y	nonsyn	ndhJ	12226	12702	+
Aeschynomene indica_124534	A	DQ317523_115737	G	KY241814_119663	G	MT120811_120245	A	A<->G	17,1	6	GTA<->GCA	V<->A	nonsyn	ndhE	124245	124550	-
Aeschynomene indica_124539	T	DQ317523_115742	C	KY241814_119658	C	MT120811_120250	T	T<->C	12,2	4	GAA<->GAG	E<->E	syn	ndhE	124245	124550	-
Aeschynomene indica_124544	G	DQ317523_115747	A	KY241814_119653	A	MT120811_120255	G	G<->A	7,0	3	CTC<->TTC	L<->F	nonsyn	ndhE	124245	124550	-
Aeschynomene indica_124545	C	DQ317523_115748	T	KY241814_119652	T	MT120811_120256	C	C<->T	6,2	2	ATG<->ATA	M<->I	nonsyn	ndhE	124245	124550	-
Aeschynomene indica_12456	G	DQ317523_12130	T	KY241814_12131	T	MT120811_51919	T	G<->T	231,2	77	GGG<->GGT	G<->G	syn	ndhJ	12226	12702	+
Aeschynomene indica_124572	C	DQ317523_115775	T	KY241814_119625	T	MT120811_120283	T	C<->T	--	--	--	--	--	intergenic	--	--	--
Aeschynomene indica_124573	G	DQ317523_115776	T	KY241814_119624	T	MT120811_120284	G	G<->T	--	--	--	--	--	intergenic	--	--	--
Aeschynomene indica_12459	A	DQ317523_12133	A	KY241814_12134	A	MT120811_51916	T	A<->T	234,2	78	ATA<->ATT	I<->I	syn	ndhJ	12226	12702	+
Aeschynomene indica_12460	G	DQ317523_12134	G	KY241814_12135	G	MT120811_51915	T	G<->T	235,0	79	GAT<->TAT	D<->Y	nonsyn	ndhJ	12226	12702	+
Aeschynomene indica_12468	A	DQ317523_12142	C	KY241814_12143	C	MT120811_51907	A	A<->C	243,2	81	CCA<->CCC	P<->P	syn	ndhJ	12226	12702	+
Aeschynomene indica_12477	A	DQ317523_12151	C	KY241814_12152	C	MT120811_51898	A	A<->C	252,2	84	GTA<->GTC	V<->V	syn	ndhJ	12226	12702	+
Aeschynomene indica_124773	G	DQ317523_115987	A	KY241814_119413	A	MT120811_120481	G	G<->A	--	--	--	--	--	intergenic	--	--	--
Aeschynomene indica_124776	T	DQ317523_115990	T	KY241814_119410	T	MT120811_120484	G	T<->G	--	--	--	--	--	intergenic	--	--	--
Aeschynomene indica_124782	C	DQ317523_115996	T	KY241814_119404	T	MT120811_120490	C	C<->T	528,2	176	CAG<->CAA	Q<->Q	syn	ndhG	124779	125309	-
Aeschynomene indica_124791	C	DQ317523_116005	T	KY241814_119395	T	MT120811_120499	T	C<->T	519,2	173	GTG<->GTA	V<->V	syn	ndhG	124779	125309	-
Aeschynomene indica_124794	G	DQ317523_116008	G	KY241814_119392	G	MT120811_120502	A	G<->A	516,2	172	GTC<->GTT	V<->V	syn	ndhG	124779	125309	-
Aeschynomene indica_124816	G	DQ317523_116030	A	KY241814_119370	A	MT120811_120524	G	G<->A	494,1	165	GCT<->GTT	A<->V	nonsyn	ndhG	124779	125309	-
Aeschynomene indica_124821	G	DQ317523_116035	A	KY241814_119365	A	MT120811_120529	A	G<->A	489,2	163	CTC<->CTT	L<->L	syn	ndhG	124779	125309	-
Aeschynomene indica_124824	A	DQ317523_116038	G	KY241814_119362	G	MT120811_120532	A	A<->G	486,2	162	ATT<->ATC	I<->I	syn	ndhG	124779	125309	-
Aeschynomene indica_124836	T	DQ317523_116050	T	KY241814_119350	T	MT120811_120544	G	T<->G	474,2	158	CTA<->CTC	L<->L	syn	ndhG	124779	125309	-
Aeschynomene indica_124845	G	DQ317523_116059	T	KY241814_119341	T	MT120811_120553	T	G<->T	465,2	155	CCC<->CCA	P<->P	syn	ndhG	124779	125309	-
Aeschynomene indica_12487	A	DQ317523_12161	A	KY241814_12162	A	MT120811_51888	G	A<->G	262,0	88	ATA<->GTA	I<->V	nonsyn	ndhJ	12226	12702	+
Aeschynomene indica_124899	C	DQ317523_116113	C	KY241814_119287	C	MT120811_120607	T	C<->T	411,2	137	TTG<->TTA	L<->L	syn	ndhG	124779	125309	-
Aeschynomene indica_12491	A	DQ317523_12165	T	KY241814_12166	T	MT120811_51884	T	A<->T	266,1	89	TAT<->TTT	Y<->F	nonsyn	ndhJ	12226	12702	+
Aeschynomene indica_124923	T	DQ317523_116137	G	KY241814_119263	G	MT120811_120631	G	T<->G	387,2	129	CCA<->CCC	P<->P	syn	ndhG	124779	125309	-
Aeschynomene indica_124949	A	DQ317523_116163	G	KY241814_119237	G	MT120811_120657	A	A<->G	361,0	121	TAC<->CAC	Y<->H	nonsyn	ndhG	124779	125309	-
Aeschynomene indica_12495	C	DQ317523_12169	C	KY241814_12170	C	MT120811_51880	T	C<->T	270,2	90	GTC<->GTT	V<->V	syn	ndhJ	12226	12702	+
Aeschynomene indica_12496	C	DQ317523_12170	G	KY241814_12171	G	MT120811_51879	C	C<->G	271,0	91	CCA<->GCA	P<->A	nonsyn	ndhJ	12226	12702	+
Aeschynomene indica_124963	G	DQ317523_116177	A	KY241814_119223	A	MT120811_120671	G	G<->A	347,1	116	CCA<->CTA	P<->L	nonsyn	ndhG	124779	125309	-
Aeschynomene indica_124965	G	DQ317523_116179	A	KY241814_119221	A	MT120811_120673	A	G<->A	345,2	115	ATC<->ATT	I<->I	syn	ndhG	124779	125309	-
Aeschynomene indica_124985	A	DQ317523_116199	C	KY241814_119201	C	MT120811_120693	C	A<->C	325,0	109	TTT<->GTT	F<->V	nonsyn	ndhG	124779	125309	-
Aeschynomene indica_124989	A	DQ317523_116203	G	KY241814_119197	G	MT120811_120697	A	A<->G	321,2	107	ATT<->ATC	I<->I	syn	ndhG	124779	125309	-
Aeschynomene indica_125004	T	DQ317523_116218	C	KY241814_119182	C	MT120811_120712	C	T<->C	306,2	102	ATA<->ATG	I<->M	nonsyn	ndhG	124779	125309	-
Aeschynomene indica_125007	C	DQ317523_116221	C	KY241814_119179	C	MT120811_120715	T	C<->T	303,2	101	CTG<->CTA	L<->L	syn	ndhG	124779	125309	-
Aeschynomene indica_125009	G	DQ317523_116223	A	KY241814_119177	A	MT120811_120717	A	G<->A	301,0	101	CTG<->TTG	L<->L	syn	ndhG	124779	125309	-
Aeschynomene indica_12501	G	DQ317523_12175	A	KY241814_12176	A	MT120811_51874	G	G<->A	276,2	92	AGG<->AGA	R<->R	syn	ndhJ	12226	12702	+
Aeschynomene indica_125019	A	DQ317523_116233	A	KY241814_119167	A	MT120811_120727	G	A<->G	291,2	97	GGT<->GGC	G<->G	syn	ndhG	124779	125309	-
Aeschynomene indica_125020	C	DQ317523_116234	T	KY241814_119166	T	MT120811_120728	T	C<->T	290,1	97	GGT<->GAT	G<->D	nonsyn	ndhG	124779	125309	-
Aeschynomene indica_125028	G	DQ317523_116242	A	KY241814_119158	A	MT120811_120736	G	G<->A	282,2	94	AGC<->AGT	S<->S	syn	ndhG	124779	125309	-
Aeschynomene indica_125029	C	DQ317523_116243	G	KY241814_119157	G	MT120811_120737	G	C<->G	281,1	94	AGC<->ACC	S<->T	nonsyn	ndhG	124779	125309	-
Aeschynomene indica_125032	A	DQ317523_116246	C	KY241814_119154	C	MT120811_120740	C	A<->C	278,1	93	TTG<->TGG	L<->W	nonsyn	ndhG	124779	125309	-
Aeschynomene indica_125038	T	DQ317523_116252	C	KY241814_119148	C	MT120811_120746	T	T<->C	272,1	91	CAT<->CGT	H<->R	nonsyn	ndhG	124779	125309	-
Aeschynomene indica_12504	A	DQ317523_12178	A	KY241814_12179	A	MT120811_51871	C	A<->C	279,2	93	AAA<->AAC	K<->N	nonsyn	ndhJ	12226	12702	+
Aeschynomene indica_125058	C	DQ317523_116272	C	KY241814_119128	C	MT120811_120766	T	C<->T	252,2	84	TCG<->TCA	S<->S	syn	ndhG	124779	125309	-
Aeschynomene indica_125062	G	DQ317523_116276	C	KY241814_119124	C	MT120811_120770	C	G<->C	248,1	83	GCT<->GGT	A<->G	nonsyn	ndhG	124779	125309	-
Aeschynomene indica_125070	G	DQ317523_116284	A	KY241814_119116	A	MT120811_120778	G	G<->A	240,2	80	TTC<->TTT	F<->F	syn	ndhG	124779	125309	-
Aeschynomene indica_125076	C	DQ317523_116290	C	KY241814_119110	C	MT120811_120784	G	C<->G	234,2	78	GTG<->GTC	V<->V	syn	ndhG	124779	125309	-
Aeschynomene indica_125087	G	DQ317523_116301	T	KY241814_119099	T	MT120811_120795	T	G<->T	223,0	75	CTA<->ATA	L<->I	nonsyn	ndhG	124779	125309	-
Aeschynomene indica_125088	G	DQ317523_116302	T	KY241814_119098	T	MT120811_120796	G	G<->T	222,2	74	ATC<->ATA	I<->I	syn	ndhG	124779	125309	-
Aeschynomene indica_125096	T	DQ317523_116310	C	KY241814_119090	C	MT120811_120804	C	T<->C	214,0	72	ATT<->GTT	I<->V	nonsyn	ndhG	124779	125309	-
Aeschynomene indica_125097	G	DQ317523_116311	A	KY241814_119089	A	MT120811_120805	G	G<->A	213,2	71	AAC<->AAT	N<->N	syn	ndhG	124779	125309	-
Aeschynomene indica_12510	C	DQ317523_12184	C	KY241814_12185	C	MT120811_51865	T	C<->T	285,2	95	CCC<->CCT	P<->P	syn	ndhJ	12226	12702	+
Aeschynomene indica_125106	T	DQ317523_116320	G	KY241814_119080	G	MT120811_120814	T	T<->G	204,2	68	GGA<->GGC	G<->G	syn	ndhG	124779	125309	-
Aeschynomene indica_125112	G	DQ317523_116326	A	KY241814_119074	A	MT120811_120820	G	G<->A	198,2	66	TAC<->TAT	Y<->Y	syn	ndhG	124779	125309	-
Aeschynomene indica_125124	T	DQ317523_116338	T	KY241814_119062	T	MT120811_120832	C	T<->C	186,2	62	CAA<->CAG	Q<->Q	syn	ndhG	124779	125309	-
Aeschynomene indica_125129	C	DQ317523_116343	A	KY241814_119057	A	MT120811_120837	A	C<->A	181,0	61	GCA<->TCA	A<->S	nonsyn	ndhG	124779	125309	-
Aeschynomene indica_125130	G	DQ317523_116344	T	KY241814_119056	T	MT120811_120838	T	G<->T	180,2	60	GCC<->GCA	A<->A	syn	ndhG	124779	125309	-
Aeschynomene indica_125160	G	DQ317523_116374	A	KY241814_119026	A	MT120811_120868	A	G<->A	150,2	50	TAC<->TAT	Y<->Y	syn	ndhG	124779	125309	-
Aeschynomene indica_125166	C	DQ317523_116380	T	KY241814_119020	T	MT120811_120874	T	C<->T	144,2	48	TTG<->TTA	L<->L	syn	ndhG	124779	125309	-
Aeschynomene indica_125187	C	DQ317523_116401	T	KY241814_118999	T	MT120811_120895	C	C<->T	123,2	41	CTG<->CTA	L<->L	syn	ndhG	124779	125309	-
Aeschynomene indica_125190	T	DQ317523_116404	G	KY241814_118996	G	MT120811_120898	T	T<->G	120,2	40	GGA<->GGC	G<->G	syn	ndhG	124779	125309	-
Aeschynomene indica_125214	T	DQ317523_116428	G	KY241814_118972	G	MT120811_120922	T	T<->G	96,2	32	CCA<->CCC	P<->P	syn	ndhG	124779	125309	-
Aeschynomene indica_125217	G	DQ317523_116431	A	KY241814_118969	A	MT120811_120925	G	G<->A	93,2	31	AAC<->AAT	N<->N	syn	ndhG	124779	125309	-
Aeschynomene indica_12522	T	DQ317523_12196	C	KY241814_12197	C	MT120811_51853	T	T<->C	297,2	99	TCT<->TCC	S<->S	syn	ndhJ	12226	12702	+
Aeschynomene indica_125220	G	DQ317523_116434	C	KY241814_118966	C	MT120811_120928	G	G<->C	90,2	30	ACC<->ACG	T<->T	syn	ndhG	124779	125309	-
Aeschynomene indica_125225	A	DQ317523_116439	A	KY241814_118961	A	MT120811_120933	G	A<->G	85,0	29	TTT<->CTT	F<->L	nonsyn	ndhG	124779	125309	-
Aeschynomene indica_125235	C	DQ317523_116449	T	KY241814_118951	T	MT120811_120943	T	C<->T	75,2	25	GGG<->GGA	G<->G	syn	ndhG	124779	125309	-
Aeschynomene indica_125238	C	DQ317523_116452	C	KY241814_118948	C	MT120811_120946	T	C<->T	72,2	24	TTG<->TTA	L<->L	syn	ndhG	124779	125309	-
Aeschynomene indica_125240	A	DQ317523_116454	G	KY241814_118946	G	MT120811_120948	A	A<->G	70,0	24	TTG<->CTG	L<->L	syn	ndhG	124779	125309	-
Aeschynomene indica_125252	C	DQ317523_116466	T	KY241814_118934	T	MT120811_120960	C	C<->T	58,0	20	GTA<->ATA	V<->I	nonsyn	ndhG	124779	125309	-
Aeschynomene indica_125259	T	DQ317523_116473	C	KY241814_118927	C	MT120811_120967	T	T<->C	51,2	17	TCA<->TCG	S<->S	syn	ndhG	124779	125309	-
Aeschynomene indica_125265	C	DQ317523_116479	A	KY241814_118921	A	MT120811_120973	C	C<->A	45,2	15	TTG<->TTT	L<->F	nonsyn	ndhG	124779	125309	-
Aeschynomene indica_125267	A	DQ317523_116481	G	KY241814_118919	G	MT120811_120975	G	A<->G	43,0	15	TTG<->CTG	L<->L	syn	ndhG	124779	125309	-
Aeschynomene indica_12528	C	DQ317523_12202	C	KY241814_12203	C	MT120811_51847	T	C<->T	303,2	101	TTC<->TTT	F<->F	syn	ndhJ	12226	12702	+
Aeschynomene indica_125292	T	DQ317523_116506	C	KY241814_118894	C	MT120811_121000	C	T<->C	18,2	6	CCA<->CCG	P<->P	syn	ndhG	124779	125309	-
Aeschynomene indica_125294	G	DQ317523_116508	G	KY241814_118892	G	MT120811_121002	T	G<->T	16,0	6	CCA<->ACA	P<->T	nonsyn	ndhG	124779	125309	-
Aeschynomene indica_125297	C	DQ317523_116511	C	KY241814_118889	C	MT120811_121005	T	C<->T	13,0	5	GAA<->AAA	E<->K	nonsyn	ndhG	124779	125309	-
Aeschynomene indica_125305	C	DQ317523_116519	T	KY241814_118881	T	MT120811_121013	T	C<->T	5,1	2	GGT<->GAT	G<->D	nonsyn	ndhG	124779	125309	-
Aeschynomene indica_125311	A	DQ317523_116525	C	KY241814_118875	C	MT120811_121019	A	A<->C	--	--	--	--	--	intergenic	--	--	--
Aeschynomene indica_125312	G	DQ317523_116526	T	KY241814_118874	T	MT120811_121020	T	G<->T	--	--	--	--	--	intergenic	--	--	--
Aeschynomene indica_125321	T	DQ317523_116535	T	KY241814_118865	T	MT120811_121029	A	T<->A	--	--	--	--	--	intergenic	--	--	--
Aeschynomene indica_125326	G	DQ317523_116540	G	KY241814_118860	G	MT120811_121034	A	G<->A	--	--	--	--	--	intergenic	--	--	--
Aeschynomene indica_125340	G	DQ317523_116554	A	KY241814_118846	A	MT120811_121048	A	G<->A	--	--	--	--	--	intergenic	--	--	--
Aeschynomene indica_125351	T	DQ317523_116565	C	KY241814_118835	C	MT120811_121059	C	T<->C	--	--	--	--	--	intergenic	--	--	--
Aeschynomene indica_125370	G	DQ317523_116583	A	KY241814_118817	A	MT120811_121078	G	G<->A	--	--	--	--	--	intergenic	--	--	--
Aeschynomene indica_12546	G	DQ317523_12220	G	KY241814_12221	G	MT120811_51829	A	G<->A	321,2	107	GCG<->GCA	A<->A	syn	ndhJ	12226	12702	+
Aeschynomene indica_12558	G	DQ317523_12232	A	KY241814_12233	A	MT120811_51817	A	G<->A	333,2	111	GAG<->GAA	E<->E	syn	ndhJ	12226	12702	+
Aeschynomene indica_12560	G	DQ317523_12234	A	KY241814_12235	A	MT120811_51815	G	G<->A	335,1	112	AGG<->AAG	R<->K	nonsyn	ndhJ	12226	12702	+
Aeschynomene indica_12567	T	DQ317523_12241	T	KY241814_12242	T	MT120811_51808	C	T<->C	342,2	114	TCT<->TCC	S<->S	syn	ndhJ	12226	12702	+
Aeschynomene indica_12579	A	DQ317523_12253	G	KY241814_12254	G	MT120811_51796	A	A<->G	354,2	118	TTA<->TTG	L<->L	syn	ndhJ	12226	12702	+
Aeschynomene indica_12586	G	DQ317523_12260	T	KY241814_12261	T	MT120811_51789	T	G<->T	361,0	121	GCT<->TCT	A<->S	nonsyn	ndhJ	12226	12702	+
Aeschynomene indica_125882	C	DQ317523_116842	T	KY241814_118558	T	MT120811_121449	T	C<->T	476,1	159	CGA<->CAA	R<->Q	nonsyn	ndhI	125872	126357	-
Aeschynomene indica_125892	G	DQ317523_116852	T	KY241814_118548	T	MT120811_121459	G	G<->T	466,0	156	CGA<->AGA	R<->R	syn	ndhI	125872	126357	-
Aeschynomene indica_125919	T	DQ317523_116879	C	KY241814_118521	C	MT120811_121486	T	T<->C	439,0	147	ATG<->GTG	M<->V	nonsyn	ndhI	125872	126357	-
Aeschynomene indica_125920	T	DQ317523_116880	T	KY241814_118520	T	MT120811_121487	C	T<->C	438,2	146	CCA<->CCG	P<->P	syn	ndhI	125872	126357	-
Aeschynomene indica_125937	A	DQ317523_116897	C	KY241814_118503	C	MT120811_121504	C	A<->C	421,0	141	TCT<->GCT	S<->A	nonsyn	ndhI	125872	126357	-
Aeschynomene indica_12594	A	DQ317523_12268	T	KY241814_12269	T	MT120811_51781	T	A<->T	369,2	123	GAA<->GAT	E<->D	nonsyn	ndhJ	12226	12702	+
Aeschynomene indica_125953	C	DQ317523_116913	T	KY241814_118487	T	MT120811_121520	C	C<->T	405,2	135	TTG<->TTA	L<->L	syn	ndhI	125872	126357	-
Aeschynomene indica_125959	A	DQ317523_116919	G	KY241814_118481	G	MT120811_121526	A	A<->G	399,2	133	CAT<->CAC	H<->H	syn	ndhI	125872	126357	-
Aeschynomene indica_125962	A	DQ317523_116922	G	KY241814_118478	G	MT120811_121529	A	A<->G	396,2	132	CGT<->CGC	R<->R	syn	ndhI	125872	126357	-
Aeschynomene indica_125972	A	DQ317523_116932	G	KY241814_118468	G	MT120811_121539	G	A<->G	386,1	129	ATT<->ACT	I<->T	nonsyn	ndhI	125872	126357	-
Aeschynomene indica_125974	C	DQ317523_116934	T	KY241814_118466	T	MT120811_121541	C	C<->T	384,2	128	TCG<->TCA	S<->S	syn	ndhI	125872	126357	-
Aeschynomene indica_125992	A	DQ317523_116952	G	KY241814_118448	G	MT120811_121559	A	A<->G	366,2	122	ACT<->ACC	T<->T	syn	ndhI	125872	126357	-
Aeschynomene indica_126022	C	DQ317523_116982	T	KY241814_118418	T	MT120811_121589	C	C<->T	336,2	112	GAG<->GAA	E<->E	syn	ndhI	125872	126357	-
Aeschynomene indica_126027	C	DQ317523_116987	T	KY241814_118413	T	MT120811_121594	T	C<->T	331,0	111	GTT<->ATT	V<->I	nonsyn	ndhI	125872	126357	-
Aeschynomene indica_12603	G	DQ317523_12277	G	KY241814_12278	G	MT120811_51772	A	G<->A	378,2	126	CCG<->CCA	P<->P	syn	ndhJ	12226	12702	+
Aeschynomene indica_126034	T	DQ317523_116994	A	KY241814_118406	A	MT120811_121601	A	T<->A	324,2	108	GGA<->GGT	G<->G	syn	ndhI	125872	126357	-
Aeschynomene indica_126049	A	DQ317523_117009	G	KY241814_118391	G	MT120811_121616	A	A<->G	309,2	103	ATT<->ATC	I<->I	syn	ndhI	125872	126357	-
Aeschynomene indica_126067	G	DQ317523_117027	A	KY241814_118373	A	MT120811_121634	G	G<->A	291,2	97	TAC<->TAT	Y<->Y	syn	ndhI	125872	126357	-
Aeschynomene indica_126079	T	DQ317523_117039	C	KY241814_118361	C	MT120811_121646	C	T<->C	279,2	93	CGA<->CGG	R<->R	syn	ndhI	125872	126357	-
Aeschynomene indica_126080	C	DQ317523_117040	T	KY241814_118360	T	MT120811_121647	C	C<->T	278,1	93	CGA<->CAA	R<->Q	nonsyn	ndhI	125872	126357	-
Aeschynomene indica_126097	C	DQ317523_117057	A	KY241814_118343	A	MT120811_121664	A	C<->A	261,2	87	ACG<->ACT	T<->T	syn	ndhI	125872	126357	-
Aeschynomene indica_126103	C	DQ317523_117063	T	KY241814_118337	T	MT120811_121670	T	C<->T	255,2	85	CTG<->CTA	L<->L	syn	ndhI	125872	126357	-
Aeschynomene indica_12611	A	DQ317523_12285	G	KY241814_12286	G	MT120811_51764	A	A<->G	386,1	129	AAA<->AGA	K<->R	nonsyn	ndhJ	12226	12702	+
Aeschynomene indica_126121	G	DQ317523_117081	A	KY241814_118319	A	MT120811_121688	G	G<->A	237,2	79	CCC<->CCT	P<->P	syn	ndhI	125872	126357	-
Aeschynomene indica_126126	G	DQ317523_117086	G	KY241814_118314	G	MT120811_121693	A	G<->A	232,0	78	CTA<->TTA	L<->L	syn	ndhI	125872	126357	-
Aeschynomene indica_126130	T	DQ317523_117090	G	KY241814_118310	G	MT120811_121697	T	T<->G	228,2	76	ATA<->ATC	I<->I	syn	ndhI	125872	126357	-
Aeschynomene indica_126133	A	DQ317523_117093	G	KY241814_118307	G	MT120811_121700	A	A<->G	225,2	75	CCT<->CCC	P<->P	syn	ndhI	125872	126357	-
Aeschynomene indica_12615	T	DQ317523_12289	T	KY241814_12290	T	MT120811_51760	C	T<->C	390,2	130	CGT<->CGC	R<->R	syn	ndhJ	12226	12702	+
Aeschynomene indica_126157	A	DQ317523_117117	A	KY241814_118283	A	MT120811_121724	G	A<->G	201,2	67	TGT<->TGC	C<->C	syn	ndhI	125872	126357	-
Aeschynomene indica_126166	A	DQ317523_117126	G	KY241814_118274	G	MT120811_121733	A	A<->G	192,2	64	TGT<->TGC	C<->C	syn	ndhI	125872	126357	-
Aeschynomene indica_126187	G	DQ317523_117147	T	KY241814_118253	T	MT120811_121754	T	G<->T	171,2	57	ATC<->ATA	I<->I	syn	ndhI	125872	126357	-
Aeschynomene indica_126208	C	DQ317523_117168	T	KY241814_118232	T	MT120811_121775	C	C<->T	150,2	50	TCG<->TCA	S<->S	syn	ndhI	125872	126357	-
Aeschynomene indica_126213	T	DQ317523_117173	A	KY241814_118227	A	MT120811_121780	T	T<->A	145,0	49	ACA<->TCA	T<->S	nonsyn	ndhI	125872	126357	-
Aeschynomene indica_126219	A	DQ317523_117179	T	KY241814_118221	T	MT120811_121786	A	A<->T	139,0	47	TTA<->ATA	L<->I	nonsyn	ndhI	125872	126357	-
Aeschynomene indica_126253	A	DQ317523_117213	C	KY241814_118187	C	MT120811_121820	A	A<->C	105,2	35	CGT<->CGG	R<->R	syn	ndhI	125872	126357	-
Aeschynomene indica_126255	G	DQ317523_117215	T	KY241814_118185	T	MT120811_121822	G	G<->T	103,0	35	CGT<->AGT	R<->S	nonsyn	ndhI	125872	126357	-
Aeschynomene indica_126265	G	DQ317523_117225	A	KY241814_118175	A	MT120811_121832	A	G<->A	93,2	31	TCC<->TCT	S<->S	syn	ndhI	125872	126357	-
Aeschynomene indica_126270	A	DQ317523_117230	G	KY241814_118170	G	MT120811_121837	A	A<->G	88,0	30	TTA<->CTA	L<->L	syn	ndhI	125872	126357	-
Aeschynomene indica_126278	A	DQ317523_117238	G	KY241814_118162	G	MT120811_121845	A	A<->G	80,1	27	ATG<->ACG	M<->T	nonsyn	ndhI	125872	126357	-
Aeschynomene indica_126280	A	DQ317523_117240	G	KY241814_118160	G	MT120811_121847	G	A<->G	78,2	26	TTT<->TTC	F<->F	syn	ndhI	125872	126357	-
Aeschynomene indica_126285	T	DQ317523_117245	C	KY241814_118155	C	MT120811_121852	T	T<->C	73,0	25	AGT<->GGT	S<->G	nonsyn	ndhI	125872	126357	-
Aeschynomene indica_126286	T	DQ317523_117246	C	KY241814_118154	C	MT120811_121853	T	T<->C	72,2	24	CAA<->CAG	Q<->Q	syn	ndhI	125872	126357	-
Aeschynomene indica_126298	T	DQ317523_117258	C	KY241814_118142	C	MT120811_121865	C	T<->C	60,2	20	CGA<->CGG	R<->R	syn	ndhI	125872	126357	-
Aeschynomene indica_126300	G	DQ317523_117260	T	KY241814_118140	T	MT120811_121867	T	G<->T	58,0	20	CGA<->AGA	R<->R	syn	ndhI	125872	126357	-
Aeschynomene indica_126310	G	DQ317523_117270	G	KY241814_118130	G	MT120811_121877	A	G<->A	48,2	16	GTC<->GTT	V<->V	syn	ndhI	125872	126357	-
Aeschynomene indica_126324	C	DQ317523_117284	T	KY241814_118116	T	MT120811_121891	T	C<->T	34,0	12	GGT<->AGT	G<->S	nonsyn	ndhI	125872	126357	-
Aeschynomene indica_126331	C	DQ317523_117291	T	KY241814_118109	T	MT120811_121898	C	C<->T	27,2	9	ATG<->ATA	M<->I	nonsyn	ndhI	125872	126357	-
Aeschynomene indica_126337	C	DQ317523_117297	T	KY241814_118103	T	MT120811_121904	T	C<->T	21,2	7	GGG<->GGA	G<->G	syn	ndhI	125872	126357	-
Aeschynomene indica_126341	G	DQ317523_117301	C	KY241814_118099	C	MT120811_121908	G	G<->C	17,1	6	ACT<->AGT	T<->S	nonsyn	ndhI	125872	126357	-
Aeschynomene indica_126363	T	DQ317523_117323	G	KY241814_118077	G	MT120811_121930	G	T<->G	--	--	--	--	--	intergenic	--	--	--
Aeschynomene indica_126371	A	DQ317523_117331	C	KY241814_118069	C	MT120811_121938	A	A<->C	--	--	--	--	--	intergenic	--	--	--
Aeschynomene indica_126373	A	DQ317523_117333	G	KY241814_118067	G	MT120811_121940	G	A<->G	--	--	--	--	--	intergenic	--	--	--
Aeschynomene indica_126407	G	DQ317523_117360	C	KY241814_118040	C	MT120811_121974	G	G<->C	--	--	--	--	--	intergenic	--	--	--
Aeschynomene indica_126420	A	DQ317523_117381	G	KY241814_118019	G	MT120811_121995	A	A<->G	--	--	--	--	--	intergenic	--	--	--
Aeschynomene indica_126423	A	DQ317523_117384	C	KY241814_118016	C	MT120811_121998	A	A<->C	--	--	--	--	--	intergenic	--	--	--
Aeschynomene indica_126426	C	DQ317523_117390	T	KY241814_118010	T	MT120811_122001	C	C<->T	--	--	--	--	--	intergenic	--	--	--
Aeschynomene indica_126471	A	DQ317523_117435	G	KY241814_117965	G	MT120811_122046	A	A<->G	--	--	--	--	--	intergenic	--	--	--
Aeschynomene indica_126474	G	DQ317523_117438	G	KY241814_117962	G	MT120811_122049	A	G<->A	--	--	--	--	--	intergenic	--	--	--
Aeschynomene indica_126480	A	DQ317523_117444	A	KY241814_117956	A	MT120811_122055	G	A<->G	--	--	--	--	--	intergenic	--	--	--
Aeschynomene indica_126483	A	DQ317523_117447	G	KY241814_117953	G	MT120811_122058	G	A<->G	--	--	--	--	--	intergenic	--	--	--
Aeschynomene indica_126495	C	DQ317523_117459	T	KY241814_117941	T	MT120811_122070	T	C<->T	--	--	--	--	--	intergenic	--	--	--
Aeschynomene indica_126501	C	DQ317523_117465	C	KY241814_117935	C	MT120811_122076	T	C<->T	--	--	--	--	--	intergenic	--	--	--
Aeschynomene indica_126519	G	DQ317523_117483	A	KY241814_117917	A	MT120811_122094	A	G<->A	--	--	--	--	--	intergenic	--	--	--
Aeschynomene indica_126522	C	DQ317523_117486	T	KY241814_117914	T	MT120811_122097	C	C<->T	--	--	--	--	--	intergenic	--	--	--
Aeschynomene indica_126548	G	DQ317523_117512	T	KY241814_117888	T	MT120811_122123	T	G<->T	--	--	--	--	--	intergenic	--	--	--
Aeschynomene indica_126551	C	DQ317523_117515	T	KY241814_117885	T	MT120811_122126	T	C<->T	--	--	--	--	--	intergenic	--	--	--
Aeschynomene indica_126553	G	DQ317523_117517	G	KY241814_117883	G	MT120811_122128	A	G<->A	--	--	--	--	--	intergenic	--	--	--
Aeschynomene indica_126554	T	DQ317523_117518	C	KY241814_117882	C	MT120811_122129	T	T<->C	--	--	--	--	--	intergenic	--	--	--
Aeschynomene indica_126563	G	DQ317523_117527	G	KY241814_117873	G	MT120811_122138	C	G<->C	--	--	--	--	--	intergenic	--	--	--
Aeschynomene indica_126567	C	DQ317523_117531	T	KY241814_117869	T	MT120811_122142	T	C<->T	--	--	--	--	--	intergenic	--	--	--
Aeschynomene indica_126577	A	DQ317523_117541	T	KY241814_117859	T	MT120811_122152	T	A<->T	--	--	--	--	--	intergenic	--	--	--
Aeschynomene indica_126590	A	DQ317523_117554	G	KY241814_117846	G	MT120811_122165	G	A<->G	--	--	--	--	--	intergenic	--	--	--
Aeschynomene indica_126603	A	DQ317523_117567	A	KY241814_117833	A	MT120811_122178	G	A<->G	--	--	--	--	--	intergenic	--	--	--
Aeschynomene indica_126604	T	DQ317523_117568	C	KY241814_117832	C	MT120811_122179	C	T<->C	--	--	--	--	--	intergenic	--	--	--
Aeschynomene indica_126610	G	DQ317523_117574	A	KY241814_117826	A	MT120811_122185	G	G<->A	--	--	--	--	--	intergenic	--	--	--
Aeschynomene indica_126612	A	DQ317523_117576	C	KY241814_117824	C	MT120811_122187	A	A<->C	--	--	--	--	--	intergenic	--	--	--
Aeschynomene indica_126616	C	DQ317523_117580	A	KY241814_117820	A	MT120811_122191	C	C<->A	--	--	--	--	--	intergenic	--	--	--
Aeschynomene indica_126624	C	DQ317523_117588	T	KY241814_117812	T	MT120811_122199	C	C<->T	--	--	--	--	--	intergenic	--	--	--
Aeschynomene indica_126625	C	DQ317523_117589	C	KY241814_117811	C	MT120811_122200	A	C<->A	--	--	--	--	--	intergenic	--	--	--
Aeschynomene indica_126631	G	DQ317523_117595	G	KY241814_117805	G	MT120811_122206	C	G<->C	--	--	--	--	--	intergenic	--	--	--
Aeschynomene indica_126632	C	DQ317523_117596	T	KY241814_117804	T	MT120811_122207	C	C<->T	--	--	--	--	--	intergenic	--	--	--
Aeschynomene indica_126635	T	DQ317523_117599	G	KY241814_117801	G	MT120811_122210	T	T<->G	--	--	--	--	--	intergenic	--	--	--
Aeschynomene indica_126637	G	DQ317523_117601	T	KY241814_117799	T	MT120811_122212	T	G<->T	--	--	--	--	--	intergenic	--	--	--
Aeschynomene indica_126642	A	DQ317523_117606	T	KY241814_117794	T	MT120811_122217	T	A<->T	--	--	--	--	--	intergenic	--	--	--
Aeschynomene indica_126659	C	DQ317523_117623	C	KY241814_117777	C	MT120811_122234	G	C<->G	--	--	--	--	--	intergenic	--	--	--
Aeschynomene indica_12666	C	DQ317523_12340	C	KY241814_12341	C	MT120811_51709	T	C<->T	441,2	147	ATC<->ATT	I<->I	syn	ndhJ	12226	12702	+
Aeschynomene indica_126660	G	DQ317523_117624	G	KY241814_117776	G	MT120811_122235	A	G<->A	--	--	--	--	--	intergenic	--	--	--
Aeschynomene indica_126669	C	DQ317523_117633	T	KY241814_117767	T	MT120811_122244	C	C<->T	--	--	--	--	--	intergenic	--	--	--
Aeschynomene indica_126674	C	DQ317523_117638	T	KY241814_117762	T	MT120811_122249	T	C<->T	--	--	--	--	--	intergenic	--	--	--
Aeschynomene indica_126677	G	DQ317523_117641	A	KY241814_117759	A	MT120811_122252	A	G<->A	--	--	--	--	--	intergenic	--	--	--
Aeschynomene indica_126684	T	DQ317523_117648	T	KY241814_117752	T	MT120811_122259	G	T<->G	--	--	--	--	--	intergenic	--	--	--
Aeschynomene indica_126690	G	DQ317523_117654	A	KY241814_117746	A	MT120811_122265	G	G<->A	--	--	--	--	--	intergenic	--	--	--
Aeschynomene indica_126717	T	DQ317523_117681	G	KY241814_117719	G	MT120811_122292	T	T<->G	--	--	--	--	--	intergenic	--	--	--
Aeschynomene indica_12672	C	DQ317523_12346	A	KY241814_12347	A	MT120811_51703	C	C<->A	447,2	149	CCC<->CCA	P<->P	syn	ndhJ	12226	12702	+
Aeschynomene indica_126726	T	DQ317523_117690	G	KY241814_117710	G	MT120811_122301	T	T<->G	--	--	--	--	--	intergenic	--	--	--
Aeschynomene indica_126732	A	DQ317523_117696	G	KY241814_117704	G	MT120811_122307	G	A<->G	--	--	--	--	--	intergenic	--	--	--
Aeschynomene indica_126741	A	DQ317523_117705	G	KY241814_117695	G	MT120811_122316	G	A<->G	--	--	--	--	--	intergenic	--	--	--
Aeschynomene indica_126750	A	DQ317523_117714	A	KY241814_117686	A	MT120811_122325	G	A<->G	--	--	--	--	--	intergenic	--	--	--
Aeschynomene indica_126766	C	DQ317523_117730	T	KY241814_117670	T	MT120811_122341	T	C<->T	--	--	--	--	--	intergenic	--	--	--
Aeschynomene indica_126774	C	DQ317523_117738	C	KY241814_117662	C	MT120811_122349	T	C<->T	--	--	--	--	--	intergenic	--	--	--
Aeschynomene indica_126777	A	DQ317523_117741	G	KY241814_117659	G	MT120811_122352	A	A<->G	--	--	--	--	--	intergenic	--	--	--
Aeschynomene indica_126783	G	DQ317523_117747	G	KY241814_117653	G	MT120811_122358	T	G<->T	--	--	--	--	--	intergenic	--	--	--
Aeschynomene indica_126803	A	DQ317523_117767	G	KY241814_117633	G	MT120811_122378	A	A<->G	--	--	--	--	--	intergenic	--	--	--
Aeschynomene indica_126858	A	DQ317523_117822	C	KY241814_117578	C	MT120811_122433	A	A<->C	--	--	--	--	--	intergenic	--	--	--
Aeschynomene indica_126861	A	DQ317523_117825	G	KY241814_117575	G	MT120811_122436	A	A<->G	--	--	--	--	--	intergenic	--	--	--
Aeschynomene indica_126873	G	DQ317523_117837	A	KY241814_117563	A	MT120811_122448	G	G<->A	--	--	--	--	--	intergenic	--	--	--
Aeschynomene indica_126882	T	DQ317523_117846	C	KY241814_117554	C	MT120811_122457	C	T<->C	--	--	--	--	--	intergenic	--	--	--
Aeschynomene indica_126897	A	DQ317523_117861	C	KY241814_117539	C	MT120811_122472	C	A<->C	--	--	--	--	--	intergenic	--	--	--
Aeschynomene indica_126918	G	DQ317523_117882	A	KY241814_117518	A	MT120811_122493	A	G<->A	--	--	--	--	--	intergenic	--	--	--
Aeschynomene indica_126924	G	DQ317523_117888	T	KY241814_117512	T	MT120811_122499	T	G<->T	--	--	--	--	--	intergenic	--	--	--
Aeschynomene indica_12697	T	DQ317523_12371	C	KY241814_12372	C	MT120811_51678	C	T<->C	472,0	158	TAC<->CAC	Y<->H	nonsyn	ndhJ	12226	12702	+
Aeschynomene indica_126970	C	DQ317523_117934	C	KY241814_117466	C	MT120811_122545	T	C<->T	--	--	--	--	--	intergenic	--	--	--
Aeschynomene indica_126983	A	DQ317523_117947	G	KY241814_117453	G	MT120811_122558	A	A<->G	--	--	--	--	--	intergenic	--	--	--
Aeschynomene indica_127000	G	DQ317523_117965	T	KY241814_117435	T	MT120811_122576	T	G<->T	--	--	--	--	--	intergenic	--	--	--
Aeschynomene indica_12705	G	DQ317523_12379	G	KY241814_12380	G	MT120811_51670	T	G<->T	--	--	--	--	--	intergenic	--	--	--
Aeschynomene indica_127052	T	DQ317523_118017	C	KY241814_117383	C	MT120811_122628	C	T<->C	--	--	--	--	--	intergenic	--	--	--
Aeschynomene indica_127057	A	DQ317523_118022	A	KY241814_117378	A	MT120811_122633	T	A<->T	--	--	--	--	--	intergenic	--	--	--
Aeschynomene indica_127058	T	DQ317523_118023	A	KY241814_117377	A	MT120811_122634	T	T<->A	--	--	--	--	--	intergenic	--	--	--
Aeschynomene indica_12706	A	DQ317523_12380	A	KY241814_12381	A	MT120811_51669	C	A<->C	--	--	--	--	--	intergenic	--	--	--
Aeschynomene indica_127063	A	DQ317523_118028	C	KY241814_117372	C	MT120811_122639	C	A<->C	--	--	--	--	--	intergenic	--	--	--
Aeschynomene indica_127068	G	DQ317523_118033	G	KY241814_117367	G	MT120811_122644	T	G<->T	--	--	--	--	--	intergenic	--	--	--
Aeschynomene indica_127072	A	DQ317523_118037	G	KY241814_117363	G	MT120811_122648	G	A<->G	--	--	--	--	--	intergenic	--	--	--
Aeschynomene indica_127074	G	DQ317523_118039	T	KY241814_117361	T	MT120811_122650	G	G<->T	--	--	--	--	--	intergenic	--	--	--
Aeschynomene indica_127082	T	DQ317523_118047	T	KY241814_117353	T	MT120811_122658	C	T<->C	--	--	--	--	--	intergenic	--	--	--
Aeschynomene indica_127086	T	DQ317523_118050	A	KY241814_117350	A	MT120811_122662	A	T<->A	--	--	--	--	--	intergenic	--	--	--
Aeschynomene indica_127089	T	DQ317523_118053	C	KY241814_117347	C	MT120811_122665	T	T<->C	--	--	--	--	--	intergenic	--	--	--
Aeschynomene indica_127093	T	DQ317523_118057	G	KY241814_117343	G	MT120811_122669	G	T<->G	--	--	--	--	--	intergenic	--	--	--
Aeschynomene indica_127094	T	DQ317523_118058	A	KY241814_117342	A	MT120811_122670	A	T<->A	--	--	--	--	--	intergenic	--	--	--
Aeschynomene indica_127099	T	DQ317523_118061	C	KY241814_117339	C	MT120811_122673	T	T<->C	--	--	--	--	--	intergenic	--	--	--
Aeschynomene indica_127103	C	DQ317523_118065	T	KY241814_117335	T	MT120811_122677	C	C<->T	--	--	--	--	--	intergenic	--	--	--
Aeschynomene indica_127109	A	DQ317523_118071	G	KY241814_117329	G	MT120811_122683	A	A<->G	--	--	--	--	--	intergenic	--	--	--
Aeschynomene indica_127111	C	DQ317523_118073	A	KY241814_117327	A	MT120811_122685	A	C<->A	--	--	--	--	--	intergenic	--	--	--
Aeschynomene indica_127112	T	DQ317523_118074	G	KY241814_117326	G	MT120811_122686	G	T<->G	--	--	--	--	--	intergenic	--	--	--
Aeschynomene indica_127114	T	DQ317523_118076	T	KY241814_117324	T	MT120811_122688	C	T<->C	--	--	--	--	--	intergenic	--	--	--
Aeschynomene indica_127124	A	DQ317523_118086	T	KY241814_117314	T	MT120811_122698	A	A<->T	--	--	--	--	--	intergenic	--	--	--
Aeschynomene indica_127126	T	DQ317523_118088	T	KY241814_117312	T	MT120811_122700	C	T<->C	--	--	--	--	--	intergenic	--	--	--
Aeschynomene indica_12715	C	DQ317523_12389	A	KY241814_12390	A	MT120811_51660	A	C<->A	--	--	--	--	--	intergenic	--	--	--
Aeschynomene indica_127151	A	DQ317523_118113	T	KY241814_117287	T	MT120811_122725	A	A<->T	--	--	--	--	--	intergenic	--	--	--
Aeschynomene indica_12720	C	DQ317523_12394	C	KY241814_12395	C	MT120811_51655	G	C<->G	--	--	--	--	--	intergenic	--	--	--
Aeschynomene indica_12721	A	DQ317523_12395	T	KY241814_12396	T	MT120811_51654	T	A<->T	--	--	--	--	--	intergenic	--	--	--
Aeschynomene indica_12726	C	DQ317523_12400	C	KY241814_12401	C	MT120811_51649	T	C<->T	--	--	--	--	--	intergenic	--	--	--
Aeschynomene indica_12727	A	DQ317523_12401	A	KY241814_12402	A	MT120811_51648	G	A<->G	--	--	--	--	--	intergenic	--	--	--
Aeschynomene indica_12728	C	DQ317523_12402	A	KY241814_12403	A	MT120811_51647	C	C<->A	--	--	--	--	--	intergenic	--	--	--
Aeschynomene indica_12730	T	DQ317523_12404	C	KY241814_12405	C	MT120811_51645	C	T<->C	--	--	--	--	--	intergenic	--	--	--
Aeschynomene indica_12736	C	DQ317523_12410	C	KY241814_12411	C	MT120811_51639	A	C<->A	--	--	--	--	--	intergenic	--	--	--
Aeschynomene indica_12739	C	DQ317523_12413	C	KY241814_12414	C	MT120811_51636	A	C<->A	--	--	--	--	--	intergenic	--	--	--
Aeschynomene indica_128260	C	DQ317523_119168	T	KY241814_116232	T	MT120811_123745	T	C<->T	--	--	--	--	--	intergenic	--	--	--
Aeschynomene indica_128268	G	DQ317523_119177	A	KY241814_116223	A	MT120811_123754	G	G<->A	--	--	--	--	--	intergenic	--	--	--
Aeschynomene indica_128269	T	DQ317523_119178	T	KY241814_116222	T	MT120811_123755	C	T<->C	--	--	--	--	--	intergenic	--	--	--
Aeschynomene indica_128272	T	DQ317523_119181	C	KY241814_116219	C	MT120811_123758	C	T<->C	--	--	--	--	--	intergenic	--	--	--
Aeschynomene indica_128307	C	DQ317523_119216	C	KY241814_116184	C	MT120811_123793	G	C<->G	537,2	179	GTG<->GTC	V<->V	syn	ndhA	128292	128843	-
Aeschynomene indica_128315	A	DQ317523_119224	G	KY241814_116176	G	MT120811_123801	G	A<->G	529,0	177	TTA<->CTA	L<->L	syn	ndhA	128292	128843	-
Aeschynomene indica_128352	A	DQ317523_119261	T	KY241814_116139	T	MT120811_123838	A	A<->T	492,2	164	GCT<->GCA	A<->A	syn	ndhA	128292	128843	-
Aeschynomene indica_128373	G	DQ317523_119282	G	KY241814_116118	G	MT120811_123859	A	G<->A	471,2	157	TCC<->TCT	S<->S	syn	ndhA	128292	128843	-
Aeschynomene indica_128391	T	DQ317523_119300	C	KY241814_116100	C	MT120811_123877	C	T<->C	453,2	151	GGA<->GGG	G<->G	syn	ndhA	128292	128843	-
Aeschynomene indica_128400	G	DQ317523_119309	T	KY241814_116091	T	MT120811_123886	T	G<->T	444,2	148	TCC<->TCA	S<->S	syn	ndhA	128292	128843	-
Aeschynomene indica_128457	A	DQ317523_119366	A	KY241814_116034	A	MT120811_123943	G	A<->G	387,2	129	ATT<->ATC	I<->I	syn	ndhA	128292	128843	-
Aeschynomene indica_128463	G	DQ317523_119372	C	KY241814_116028	C	MT120811_123949	G	G<->C	381,2	127	CTC<->CTG	L<->L	syn	ndhA	128292	128843	-
Aeschynomene indica_128465	G	DQ317523_119374	G	KY241814_116026	G	MT120811_123951	A	G<->A	379,0	127	CTC<->TTC	L<->F	nonsyn	ndhA	128292	128843	-
Aeschynomene indica_128483	T	DQ317523_119392	T	KY241814_116008	T	MT120811_123969	G	T<->G	361,0	121	AAC<->CAC	N<->H	nonsyn	ndhA	128292	128843	-
Aeschynomene indica_128487	T	DQ317523_119396	G	KY241814_116004	G	MT120811_123973	G	T<->G	357,2	119	GGA<->GGC	G<->G	syn	ndhA	128292	128843	-
Aeschynomene indica_128508	A	DQ317523_119417	G	KY241814_115983	G	MT120811_123994	G	A<->G	336,2	112	AGT<->AGC	S<->S	syn	ndhA	128292	128843	-
Aeschynomene indica_128516	T	DQ317523_119425	T	KY241814_115975	T	MT120811_124002	G	T<->G	328,0	110	ATA<->CTA	I<->L	nonsyn	ndhA	128292	128843	-
Aeschynomene indica_128520	T	DQ317523_119429	C	KY241814_115971	C	MT120811_124006	T	T<->C	324,2	108	TCA<->TCG	S<->S	syn	ndhA	128292	128843	-
Aeschynomene indica_128522	A	DQ317523_119431	A	KY241814_115969	A	MT120811_124008	C	A<->C	322,0	108	TCA<->GCA	S<->A	nonsyn	ndhA	128292	128843	-
Aeschynomene indica_128526	G	DQ317523_119435	G	KY241814_115965	G	MT120811_124012	T	G<->T	318,2	106	GTC<->GTA	V<->V	syn	ndhA	128292	128843	-
Aeschynomene indica_128532	G	DQ317523_119441	T	KY241814_115959	T	MT120811_124018	T	G<->T	312,2	104	ATC<->ATA	I<->I	syn	ndhA	128292	128843	-
Aeschynomene indica_128535	G	DQ317523_119444	A	KY241814_115956	A	MT120811_124021	G	G<->A	309,2	103	GCC<->GCT	A<->A	syn	ndhA	128292	128843	-
Aeschynomene indica_128537	C	DQ317523_119446	A	KY241814_115954	A	MT120811_124023	A	C<->A	307,0	103	GCC<->TCC	A<->S	nonsyn	ndhA	128292	128843	-
Aeschynomene indica_128544	G	DQ317523_119453	T	KY241814_115947	T	MT120811_124030	G	G<->T	300,2	100	ATC<->ATA	I<->I	syn	ndhA	128292	128843	-
Aeschynomene indica_128565	T	DQ317523_119474	T	KY241814_115926	T	MT120811_124051	C	T<->C	279,2	93	GCA<->GCG	A<->A	syn	ndhA	128292	128843	-
Aeschynomene indica_128566	G	DQ317523_119475	C	KY241814_115925	C	MT120811_124052	C	G<->C	278,1	93	GCA<->GGA	A<->G	nonsyn	ndhA	128292	128843	-
Aeschynomene indica_128568	C	DQ317523_119477	T	KY241814_115923	T	MT120811_124054	T	C<->T	276,2	92	AGG<->AGA	R<->R	syn	ndhA	128292	128843	-
Aeschynomene indica_128586	T	DQ317523_119495	C	KY241814_115905	C	MT120811_124072	C	T<->C	258,2	86	GAA<->GAG	E<->E	syn	ndhA	128292	128843	-
Aeschynomene indica_128589	C	DQ317523_119498	T	KY241814_115902	T	MT120811_124075	T	C<->T	255,2	85	AAG<->AAA	K<->K	syn	ndhA	128292	128843	-
Aeschynomene indica_1286	A	DQ317523_1191	A	KY241814_1191	A	MT120811_1300	C	A<->C	186,2	62	GGT<->GGG	G<->G	syn	psbA	410	1471	-
Aeschynomene indica_128600	G	DQ317523_119509	A	KY241814_115891	A	MT120811_124086	G	G<->A	244,0	82	CTA<->TTA	L<->L	syn	ndhA	128292	128843	-
Aeschynomene indica_128610	A	DQ317523_119519	G	KY241814_115881	G	MT120811_124096	G	A<->G	234,2	78	GAT<->GAC	D<->D	syn	ndhA	128292	128843	-
Aeschynomene indica_128634	C	DQ317523_119543	A	KY241814_115857	A	MT120811_124120	A	C<->A	210,2	70	TTG<->TTT	L<->F	nonsyn	ndhA	128292	128843	-
Aeschynomene indica_128637	C	DQ317523_119546	A	KY241814_115854	A	MT120811_124123	A	C<->A	207,2	69	TCG<->TCT	S<->S	syn	ndhA	128292	128843	-
Aeschynomene indica_128639	A	DQ317523_119548	G	KY241814_115852	G	MT120811_124125	G	A<->G	205,0	69	TCG<->CCG	S<->P	nonsyn	ndhA	128292	128843	-
Aeschynomene indica_128645	C	DQ317523_119554	T	KY241814_115846	T	MT120811_124131	C	C<->T	199,0	67	GCT<->ACT	A<->T	nonsyn	ndhA	128292	128843	-
Aeschynomene indica_128655	T	DQ317523_119564	T	KY241814_115836	T	MT120811_124141	A	T<->A	189,2	63	GGA<->GGT	G<->G	syn	ndhA	128292	128843	-
Aeschynomene indica_128661	C	DQ317523_119570	A	KY241814_115830	A	MT120811_124147	A	C<->A	183,2	61	AGG<->AGT	R<->S	nonsyn	ndhA	128292	128843	-
Aeschynomene indica_128663	T	DQ317523_119572	G	KY241814_115828	G	MT120811_124149	G	T<->G	181,0	61	AGG<->CGG	R<->R	syn	ndhA	128292	128843	-
Aeschynomene indica_128664	C	DQ317523_119573	T	KY241814_115827	T	MT120811_124150	C	C<->T	180,2	60	CAG<->CAA	Q<->Q	syn	ndhA	128292	128843	-
Aeschynomene indica_128673	A	DQ317523_119582	C	KY241814_115818	C	MT120811_124159	C	A<->C	171,2	57	GGT<->GGG	G<->G	syn	ndhA	128292	128843	-
Aeschynomene indica_128679	A	DQ317523_119588	G	KY241814_115812	G	MT120811_124165	G	A<->G	165,2	55	TCT<->TCC	S<->S	syn	ndhA	128292	128843	-
Aeschynomene indica_128688	T	DQ317523_119597	C	KY241814_115803	C	MT120811_124174	T	T<->C	156,2	52	AGA<->AGG	R<->R	syn	ndhA	128292	128843	-
Aeschynomene indica_128708	A	DQ317523_119617	C	KY241814_115783	C	MT120811_124194	C	A<->C	136,0	46	TCA<->GCA	S<->A	nonsyn	ndhA	128292	128843	-
Aeschynomene indica_128709	A	DQ317523_119618	T	KY241814_115782	T	MT120811_124195	T	A<->T	135,2	45	CTT<->CTA	L<->L	syn	ndhA	128292	128843	-
Aeschynomene indica_128724	G	DQ317523_119633	A	KY241814_115767	A	MT120811_124210	G	G<->A	120,2	40	ATC<->ATT	I<->I	syn	ndhA	128292	128843	-
Aeschynomene indica_128735	C	DQ317523_119644	T	KY241814_115756	T	MT120811_124221	C	C<->T	109,0	37	GTA<->ATA	V<->I	nonsyn	ndhA	128292	128843	-
Aeschynomene indica_128740	G	DQ317523_119649	A	KY241814_115751	A	MT120811_124226	A	G<->A	104,1	35	ACT<->ATT	T<->I	nonsyn	ndhA	128292	128843	-
Aeschynomene indica_128742	T	DQ317523_119651	C	KY241814_115749	C	MT120811_124228	C	T<->C	102,2	34	TTA<->TTG	L<->L	syn	ndhA	128292	128843	-
Aeschynomene indica_128745	G	DQ317523_119654	A	KY241814_115746	A	MT120811_124231	A	G<->A	99,2	33	ATC<->ATT	I<->I	syn	ndhA	128292	128843	-
Aeschynomene indica_128752	G	DQ317523_119661	G	KY241814_115739	G	MT120811_124238	A	G<->A	92,1	31	GCC<->GTC	A<->V	nonsyn	ndhA	128292	128843	-
Aeschynomene indica_128753	C	DQ317523_119662	C	KY241814_115738	C	MT120811_124239	A	C<->A	91,0	31	GCC<->TCC	A<->S	nonsyn	ndhA	128292	128843	-
Aeschynomene indica_128756	G	DQ317523_119665	A	KY241814_115735	A	MT120811_124242	G	G<->A	88,0	30	CTT<->TTT	L<->F	nonsyn	ndhA	128292	128843	-
Aeschynomene indica_128775	T	DQ317523_119684	T	KY241814_115716	T	MT120811_124261	A	T<->A	69,2	23	GTA<->GTT	V<->V	syn	ndhA	128292	128843	-
Aeschynomene indica_128784	T	DQ317523_119693	A	KY241814_115707	A	MT120811_124270	T	T<->A	60,2	20	TTA<->TTT	L<->F	nonsyn	ndhA	128292	128843	-
Aeschynomene indica_128787	A	DQ317523_119696	A	KY241814_115704	A	MT120811_124273	G	A<->G	57,2	19	TCT<->TCC	S<->S	syn	ndhA	128292	128843	-
Aeschynomene indica_128799	T	DQ317523_119708	G	KY241814_115692	G	MT120811_124285	G	T<->G	45,2	15	TTA<->TTC	L<->F	nonsyn	ndhA	128292	128843	-
Aeschynomene indica_128800	A	DQ317523_119709	A	KY241814_115691	A	MT120811_124286	G	A<->G	44,1	15	TTA<->TCA	L<->S	nonsyn	ndhA	128292	128843	-
Aeschynomene indica_128806	G	DQ317523_119715	A	KY241814_115685	A	MT120811_124292	G	G<->A	38,1	13	TCT<->TTT	S<->F	nonsyn	ndhA	128292	128843	-
Aeschynomene indica_128810	T	DQ317523_119719	G	KY241814_115681	G	MT120811_124296	T	T<->G	34,0	12	AAT<->CAT	N<->H	nonsyn	ndhA	128292	128843	-
Aeschynomene indica_128820	T	DQ317523_119729	T	KY241814_115671	T	MT120811_124306	G	T<->G	24,2	8	ATA<->ATC	I<->I	syn	ndhA	128292	128843	-
Aeschynomene indica_128823	T	DQ317523_119732	C	KY241814_115668	C	MT120811_124309	T	T<->C	21,2	7	GAA<->GAG	E<->E	syn	ndhA	128292	128843	-
Aeschynomene indica_128830	G	DQ317523_119739	A	KY241814_115661	A	MT120811_124316	G	G<->A	14,1	5	ACA<->ATA	T<->I	nonsyn	ndhA	128292	128843	-
Aeschynomene indica_128831	T	DQ317523_119740	A	KY241814_115660	A	MT120811_124317	T	T<->A	13,0	5	ACA<->TCA	T<->S	nonsyn	ndhA	128292	128843	-
Aeschynomene indica_128834	C	DQ317523_119743	A	KY241814_115657	A	MT120811_124320	C	C<->A	10,0	4	GAT<->TAT	D<->Y	nonsyn	ndhA	128292	128843	-
Aeschynomene indica_128846	C	DQ317523_119755	C	KY241814_115645	C	MT120811_124332	T	C<->T	1181,1	394	TGA<->TAA	X<->X	stop_syn	ndhH	128845	130026	-
Aeschynomene indica_128848	A	DQ317523_119757	A	KY241814_115643	A	MT120811_124334	G	A<->G	1179,2	393	CGT<->CGC	R<->R	syn	ndhH	128845	130026	-
Aeschynomene indica_128860	C	DQ317523_119769	T	KY241814_115631	T	MT120811_124346	T	C<->T	1167,2	389	GGG<->GGA	G<->G	syn	ndhH	128845	130026	-
Aeschynomene indica_128869	G	DQ317523_119778	A	KY241814_115622	A	MT120811_124355	G	G<->A	1158,2	386	ATC<->ATT	I<->I	syn	ndhH	128845	130026	-
Aeschynomene indica_128884	A	DQ317523_119793	T	KY241814_115607	T	MT120811_124370	T	A<->T	1143,2	381	CTT<->CTA	L<->L	syn	ndhH	128845	130026	-
Aeschynomene indica_128902	A	DQ317523_119811	G	KY241814_115589	G	MT120811_124388	A	A<->G	1125,2	375	GCT<->GCC	A<->A	syn	ndhH	128845	130026	-
Aeschynomene indica_128956	T	DQ317523_119865	T	KY241814_115535	T	MT120811_124442	C	T<->C	1071,2	357	CCA<->CCG	P<->P	syn	ndhH	128845	130026	-
Aeschynomene indica_128959	T	DQ317523_119868	C	KY241814_115532	C	MT120811_124445	T	T<->C	1068,2	356	CCA<->CCG	P<->P	syn	ndhH	128845	130026	-
Aeschynomene indica_128980	A	DQ317523_119889	G	KY241814_115511	G	MT120811_124466	A	A<->G	1047,2	349	CCT<->CCC	P<->P	syn	ndhH	128845	130026	-
Aeschynomene indica_128992	C	DQ317523_119901	T	KY241814_115499	T	MT120811_124478	C	C<->T	1035,2	345	CAG<->CAA	Q<->Q	syn	ndhH	128845	130026	-
Aeschynomene indica_128998	T	DQ317523_119907	C	KY241814_115493	C	MT120811_124484	C	T<->C	1029,2	343	GGA<->GGG	G<->G	syn	ndhH	128845	130026	-
Aeschynomene indica_129016	C	DQ317523_119925	C	KY241814_115475	C	MT120811_124502	T	C<->T	1011,2	337	TTG<->TTA	L<->L	syn	ndhH	128845	130026	-
Aeschynomene indica_129025	T	DQ317523_119934	C	KY241814_115466	C	MT120811_124511	C	T<->C	1002,2	334	AAA<->AAG	K<->K	syn	ndhH	128845	130026	-
Aeschynomene indica_129028	T	DQ317523_119937	G	KY241814_115463	G	MT120811_124514	T	T<->G	999,2	333	CCA<->CCC	P<->P	syn	ndhH	128845	130026	-
Aeschynomene indica_129034	T	DQ317523_119943	T	KY241814_115457	T	MT120811_124520	C	T<->C	993,2	331	GAA<->GAG	E<->E	syn	ndhH	128845	130026	-
Aeschynomene indica_129039	C	DQ317523_119948	T	KY241814_115452	T	MT120811_124525	C	C<->T	988,0	330	GTT<->ATT	V<->I	nonsyn	ndhH	128845	130026	-
Aeschynomene indica_129061	C	DQ317523_119970	T	KY241814_115430	T	MT120811_124547	C	C<->T	966,2	322	CCG<->CCA	P<->P	syn	ndhH	128845	130026	-
Aeschynomene indica_129076	T	DQ317523_119985	C	KY241814_115415	C	MT120811_124562	C	T<->C	951,2	317	CCA<->CCG	P<->P	syn	ndhH	128845	130026	-
Aeschynomene indica_129093	T	DQ317523_120002	T	KY241814_115398	T	MT120811_124579	C	T<->C	934,0	312	AGT<->GGT	S<->G	nonsyn	ndhH	128845	130026	-
Aeschynomene indica_129097	G	DQ317523_120006	A	KY241814_115394	A	MT120811_124583	G	G<->A	930,2	310	TTC<->TTT	F<->F	syn	ndhH	128845	130026	-
Aeschynomene indica_129106	T	DQ317523_120015	C	KY241814_115385	C	MT120811_124592	T	T<->C	921,2	307	GAA<->GAG	E<->E	syn	ndhH	128845	130026	-
Aeschynomene indica_129112	A	DQ317523_120021	C	KY241814_115379	C	MT120811_124598	A	A<->C	915,2	305	GAT<->GAG	D<->E	nonsyn	ndhH	128845	130026	-
Aeschynomene indica_129126	A	DQ317523_120035	G	KY241814_115365	G	MT120811_124612	G	A<->G	901,0	301	TCA<->CCA	S<->P	nonsyn	ndhH	128845	130026	-
Aeschynomene indica_129127	T	DQ317523_120036	C	KY241814_115364	C	MT120811_124613	C	T<->C	900,2	300	GAA<->GAG	E<->E	syn	ndhH	128845	130026	-
Aeschynomene indica_129129	C	DQ317523_120038	C	KY241814_115362	C	MT120811_124615	G	C<->G	898,0	300	GAA<->CAA	E<->Q	nonsyn	ndhH	128845	130026	-
Aeschynomene indica_129130	C	DQ317523_120039	T	KY241814_115361	T	MT120811_124616	C	C<->T	897,2	299	AGG<->AGA	R<->R	syn	ndhH	128845	130026	-
Aeschynomene indica_129131	C	DQ317523_120040	T	KY241814_115360	T	MT120811_124617	T	C<->T	896,1	299	AGG<->AAG	R<->K	nonsyn	ndhH	128845	130026	-
Aeschynomene indica_129136	C	DQ317523_120045	T	KY241814_115355	T	MT120811_124622	T	C<->T	891,2	297	AGG<->AGA	R<->R	syn	ndhH	128845	130026	-
Aeschynomene indica_129146	T	DQ317523_120055	C	KY241814_115345	C	MT120811_124632	C	T<->C	881,1	294	TAC<->TGC	Y<->C	nonsyn	ndhH	128845	130026	-
Aeschynomene indica_129148	A	DQ317523_120057	G	KY241814_115343	G	MT120811_124634	A	A<->G	879,2	293	CGT<->CGC	R<->R	syn	ndhH	128845	130026	-
Aeschynomene indica_129151	G	DQ317523_120060	A	KY241814_115340	A	MT120811_124637	G	G<->A	876,2	292	ATC<->ATT	I<->I	syn	ndhH	128845	130026	-
Aeschynomene indica_129163	C	DQ317523_120072	T	KY241814_115328	T	MT120811_124649	T	C<->T	864,2	288	GAG<->GAA	E<->E	syn	ndhH	128845	130026	-
Aeschynomene indica_129169	A	DQ317523_120078	T	KY241814_115322	T	MT120811_124655	T	A<->T	858,2	286	CCT<->CCA	P<->P	syn	ndhH	128845	130026	-
Aeschynomene indica_129172	A	DQ317523_120081	T	KY241814_115319	T	MT120811_124658	T	A<->T	855,2	285	GGT<->GGA	G<->G	syn	ndhH	128845	130026	-
Aeschynomene indica_129178	A	DQ317523_120087	G	KY241814_115313	G	MT120811_124664	G	A<->G	849,2	283	CCT<->CCC	P<->P	syn	ndhH	128845	130026	-
Aeschynomene indica_129205	T	DQ317523_120114	A	KY241814_115286	A	MT120811_124691	A	T<->A	822,2	274	ATA<->ATT	I<->I	syn	ndhH	128845	130026	-
Aeschynomene indica_129220	C	DQ317523_120129	C	KY241814_115271	C	MT120811_124706	T	C<->T	807,2	269	GTG<->GTA	V<->V	syn	ndhH	128845	130026	-
Aeschynomene indica_129222	C	DQ317523_120131	T	KY241814_115269	T	MT120811_124708	T	C<->T	805,0	269	GTG<->ATG	V<->M	nonsyn	ndhH	128845	130026	-
Aeschynomene indica_129225	T	DQ317523_120134	T	KY241814_115266	T	MT120811_124711	G	T<->G	802,0	268	ATG<->CTG	M<->L	nonsyn	ndhH	128845	130026	-
Aeschynomene indica_129268	T	DQ317523_120177	T	KY241814_115223	T	MT120811_124754	C	T<->C	759,2	253	AAA<->AAG	K<->K	syn	ndhH	128845	130026	-
Aeschynomene indica_129298	C	DQ317523_120207	T	KY241814_115193	T	MT120811_124784	C	C<->T	729,2	243	GGG<->GGA	G<->G	syn	ndhH	128845	130026	-
Aeschynomene indica_129299	C	DQ317523_120208	T	KY241814_115192	T	MT120811_124785	T	C<->T	728,1	243	GGG<->GAG	G<->E	nonsyn	ndhH	128845	130026	-
Aeschynomene indica_129301	G	DQ317523_120210	G	KY241814_115190	G	MT120811_124787	A	G<->A	726,2	242	TAC<->TAT	Y<->Y	syn	ndhH	128845	130026	-
Aeschynomene indica_129307	C	DQ317523_120216	T	KY241814_115184	T	MT120811_124793	C	C<->T	720,2	240	GAG<->GAA	E<->E	syn	ndhH	128845	130026	-
Aeschynomene indica_129319	A	DQ317523_120228	C	KY241814_115172	C	MT120811_124805	A	A<->C	708,2	236	ATT<->ATG	I<->M	nonsyn	ndhH	128845	130026	-
Aeschynomene indica_129321	T	DQ317523_120230	C	KY241814_115170	C	MT120811_124807	C	T<->C	706,0	236	ATT<->GTT	I<->V	nonsyn	ndhH	128845	130026	-
Aeschynomene indica_129328	G	DQ317523_120237	G	KY241814_115163	G	MT120811_124814	T	G<->T	699,2	233	CTC<->CTA	L<->L	syn	ndhH	128845	130026	-
Aeschynomene indica_129331	A	DQ317523_120240	A	KY241814_115160	A	MT120811_124817	G	A<->G	696,2	232	GAT<->GAC	D<->D	syn	ndhH	128845	130026	-
Aeschynomene indica_129361	C	DQ317523_120270	G	KY241814_115130	G	MT120811_124847	C	C<->G	666,2	222	CCG<->CCC	P<->P	syn	ndhH	128845	130026	-
Aeschynomene indica_129393	T	DQ317523_120302	T	KY241814_115098	T	MT120811_124879	C	T<->C	634,0	212	AAG<->GAG	K<->E	nonsyn	ndhH	128845	130026	-
Aeschynomene indica_129395	C	DQ317523_120304	A	KY241814_115096	A	MT120811_124881	C	C<->A	632,1	211	GGA<->GTA	G<->V	nonsyn	ndhH	128845	130026	-
Aeschynomene indica_129396	C	DQ317523_120305	T	KY241814_115095	T	MT120811_124882	C	C<->T	631,0	211	GGA<->AGA	G<->R	nonsyn	ndhH	128845	130026	-
Aeschynomene indica_129398	C	DQ317523_120307	T	KY241814_115093	T	MT120811_124884	C	C<->T	629,1	210	AGT<->AAT	S<->N	nonsyn	ndhH	128845	130026	-
Aeschynomene indica_129399	T	DQ317523_120308	C	KY241814_115092	C	MT120811_124885	C	T<->C	628,0	210	AGT<->GGT	S<->G	nonsyn	ndhH	128845	130026	-
Aeschynomene indica_129405	T	DQ317523_120314	C	KY241814_115086	C	MT120811_124891	T	T<->C	622,0	208	ATG<->GTG	M<->V	nonsyn	ndhH	128845	130026	-
Aeschynomene indica_129406	G	DQ317523_120315	A	KY241814_115085	A	MT120811_124892	A	G<->A	621,2	207	GGC<->GGT	G<->G	syn	ndhH	128845	130026	-
Aeschynomene indica_129411	T	DQ317523_120320	C	KY241814_115080	C	MT120811_124897	C	T<->C	616,0	206	ATA<->GTA	I<->V	nonsyn	ndhH	128845	130026	-
Aeschynomene indica_129412	T	DQ317523_120321	C	KY241814_115079	C	MT120811_124898	T	T<->C	615,2	205	GGA<->GGG	G<->G	syn	ndhH	128845	130026	-
Aeschynomene indica_129444	T	DQ317523_120353	G	KY241814_115047	G	MT120811_124930	G	T<->G	583,0	195	AGA<->CGA	R<->R	syn	ndhH	128845	130026	-
Aeschynomene indica_129454	T	DQ317523_120363	T	KY241814_115037	T	MT120811_124940	G	T<->G	573,2	191	AAA<->AAC	K<->N	nonsyn	ndhH	128845	130026	-
Aeschynomene indica_129471	C	DQ317523_120380	T	KY241814_115020	T	MT120811_124957	C	C<->T	556,0	186	GTT<->ATT	V<->I	nonsyn	ndhH	128845	130026	-
Aeschynomene indica_129472	C	DQ317523_120381	T	KY241814_115019	T	MT120811_124958	T	C<->T	555,2	185	GGG<->GGA	G<->G	syn	ndhH	128845	130026	-
Aeschynomene indica_129473	C	DQ317523_120382	C	KY241814_115018	C	MT120811_124959	T	C<->T	554,1	185	GGG<->GAG	G<->E	nonsyn	ndhH	128845	130026	-
Aeschynomene indica_129474	C	DQ317523_120383	T	KY241814_115017	T	MT120811_124960	T	C<->T	553,0	185	GGG<->AGG	G<->R	nonsyn	ndhH	128845	130026	-
Aeschynomene indica_129489	T	DQ317523_120398	C	KY241814_115002	C	MT120811_124975	C	T<->C	538,0	180	AAT<->GAT	N<->D	nonsyn	ndhH	128845	130026	-
Aeschynomene indica_129493	A	DQ317523_120402	G	KY241814_114998	G	MT120811_124979	G	A<->G	534,2	178	TTT<->TTC	F<->F	syn	ndhH	128845	130026	-
Aeschynomene indica_129499	C	DQ317523_120408	A	KY241814_114992	A	MT120811_124985	A	C<->A	528,2	176	TTG<->TTT	L<->F	nonsyn	ndhH	128845	130026	-
Aeschynomene indica_129500	A	DQ317523_120409	T	KY241814_114991	T	MT120811_124986	A	A<->T	527,1	176	TTG<->TAG	L<->X	nonsense	ndhH	128845	130026	-
Aeschynomene indica_129513	T	DQ317523_120422	C	KY241814_114978	C	MT120811_124999	T	T<->C	514,0	172	ATA<->GTA	I<->V	nonsyn	ndhH	128845	130026	-
Aeschynomene indica_129522	G	DQ317523_120431	A	KY241814_114969	A	MT120811_125008	G	G<->A	505,0	169	CAT<->TAT	H<->Y	nonsyn	ndhH	128845	130026	-
Aeschynomene indica_129528	G	DQ317523_120437	G	KY241814_114963	G	MT120811_125014	A	G<->A	499,0	167	CTA<->TTA	L<->L	syn	ndhH	128845	130026	-
Aeschynomene indica_129534	C	DQ317523_120443	T	KY241814_114957	T	MT120811_125020	C	C<->T	493,0	165	GCT<->ACT	A<->T	nonsyn	ndhH	128845	130026	-
Aeschynomene indica_129538	T	DQ317523_120447	T	KY241814_114953	T	MT120811_125024	C	T<->C	489,2	163	GTA<->GTG	V<->V	syn	ndhH	128845	130026	-
Aeschynomene indica_129541	T	DQ317523_120450	C	KY241814_114950	C	MT120811_125027	T	T<->C	486,2	162	GGA<->GGG	G<->G	syn	ndhH	128845	130026	-
Aeschynomene indica_129544	C	DQ317523_120453	C	KY241814_114947	C	MT120811_125030	T	C<->T	483,2	161	GGG<->GGA	G<->G	syn	ndhH	128845	130026	-
Aeschynomene indica_129553	G	DQ317523_120462	A	KY241814_114938	A	MT120811_125039	A	G<->A	474,2	158	TTC<->TTT	F<->F	syn	ndhH	128845	130026	-
Aeschynomene indica_129580	T	DQ317523_120489	C	KY241814_114911	C	MT120811_125066	T	T<->C	447,2	149	ACA<->ACG	T<->T	syn	ndhH	128845	130026	-
Aeschynomene indica_129592	G	DQ317523_120501	A	KY241814_114899	A	MT120811_125078	G	G<->A	435,2	145	TTC<->TTT	F<->F	syn	ndhH	128845	130026	-
Aeschynomene indica_129622	G	DQ317523_120531	G	KY241814_114869	G	MT120811_125108	T	G<->T	405,2	135	TTC<->TTA	F<->L	nonsyn	ndhH	128845	130026	-
Aeschynomene indica_129637	A	DQ317523_120546	G	KY241814_114854	G	MT120811_125123	A	A<->G	390,2	130	CCT<->CCC	P<->P	syn	ndhH	128845	130026	-
Aeschynomene indica_129640	G	DQ317523_120549	G	KY241814_114851	G	MT120811_125126	A	G<->A	387,2	129	ACC<->ACT	T<->T	syn	ndhH	128845	130026	-
Aeschynomene indica_129658	C	DQ317523_120567	T	KY241814_114833	T	MT120811_125144	T	C<->T	369,2	123	GCG<->GCA	A<->A	syn	ndhH	128845	130026	-
Aeschynomene indica_129673	C	DQ317523_120582	T	KY241814_114818	T	MT120811_125159	C	C<->T	354,2	118	CTG<->CTA	L<->L	syn	ndhH	128845	130026	-
Aeschynomene indica_129675	G	DQ317523_120584	G	KY241814_114816	G	MT120811_125161	A	G<->A	352,0	118	CTG<->TTG	L<->L	syn	ndhH	128845	130026	-
Aeschynomene indica_129688	A	DQ317523_120597	A	KY241814_114803	A	MT120811_125174	T	A<->T	339,2	113	TCT<->TCA	S<->S	syn	ndhH	128845	130026	-
Aeschynomene indica_129703	C	DQ317523_120612	T	KY241814_114788	T	MT120811_125189	T	C<->T	324,2	108	TTG<->TTA	L<->L	syn	ndhH	128845	130026	-
Aeschynomene indica_129706	T	DQ317523_120615	C	KY241814_114785	C	MT120811_125192	T	T<->C	321,2	107	GAA<->GAG	E<->E	syn	ndhH	128845	130026	-
Aeschynomene indica_129715	A	DQ317523_120624	T	KY241814_114776	T	MT120811_125201	A	A<->T	312,2	104	ATT<->ATA	I<->I	syn	ndhH	128845	130026	-
Aeschynomene indica_129724	A	DQ317523_120633	G	KY241814_114767	G	MT120811_125210	G	A<->G	303,2	101	ATT<->ATC	I<->I	syn	ndhH	128845	130026	-
Aeschynomene indica_129730	G	DQ317523_120639	A	KY241814_114761	A	MT120811_125216	G	G<->A	297,2	99	AGC<->AGT	S<->S	syn	ndhH	128845	130026	-
Aeschynomene indica_129733	A	DQ317523_120642	G	KY241814_114758	G	MT120811_125219	G	A<->G	294,2	98	GCT<->GCC	A<->A	syn	ndhH	128845	130026	-
Aeschynomene indica_129742	A	DQ317523_120651	A	KY241814_114749	A	MT120811_125228	T	A<->T	285,2	95	CCT<->CCA	P<->P	syn	ndhH	128845	130026	-
Aeschynomene indica_129760	C	DQ317523_120669	C	KY241814_114731	C	MT120811_125246	T	C<->T	267,2	89	TTG<->TTA	L<->L	syn	ndhH	128845	130026	-
Aeschynomene indica_129769	C	DQ317523_120678	T	KY241814_114722	T	MT120811_125255	C	C<->T	258,2	86	CCG<->CCA	P<->P	syn	ndhH	128845	130026	-
Aeschynomene indica_129775	G	DQ317523_120684	A	KY241814_114716	A	MT120811_125261	G	G<->A	252,2	84	AAC<->AAT	N<->N	syn	ndhH	128845	130026	-
Aeschynomene indica_129781	G	DQ317523_120690	A	KY241814_114710	A	MT120811_125267	G	G<->A	246,2	82	ACC<->ACT	T<->T	syn	ndhH	128845	130026	-
Aeschynomene indica_129796	A	DQ317523_120705	G	KY241814_114695	G	MT120811_125282	G	A<->G	231,2	77	TTT<->TTC	F<->F	syn	ndhH	128845	130026	-
Aeschynomene indica_129805	G	DQ317523_120714	A	KY241814_114686	A	MT120811_125291	A	G<->A	222,2	74	GCC<->GCT	A<->A	syn	ndhH	128845	130026	-
Aeschynomene indica_129814	A	DQ317523_120723	G	KY241814_114677	G	MT120811_125300	A	A<->G	213,2	71	GAT<->GAC	D<->D	syn	ndhH	128845	130026	-
Aeschynomene indica_129837	G	DQ317523_120746	A	KY241814_114654	A	MT120811_125323	G	G<->A	190,0	64	CTG<->TTG	L<->L	syn	ndhH	128845	130026	-
Aeschynomene indica_129865	A	DQ317523_120774	T	KY241814_114626	T	MT120811_125351	A	A<->T	162,2	54	ATT<->ATA	I<->I	syn	ndhH	128845	130026	-
Aeschynomene indica_129877	C	DQ317523_120786	T	KY241814_114614	T	MT120811_125363	C	C<->T	150,2	50	GGG<->GGA	G<->G	syn	ndhH	128845	130026	-
Aeschynomene indica_129883	G	DQ317523_120792	G	KY241814_114608	G	MT120811_125369	A	G<->A	144,2	48	CAC<->CAT	H<->H	syn	ndhH	128845	130026	-
Aeschynomene indica_129901	T	DQ317523_120810	A	KY241814_114590	A	MT120811_125387	T	T<->A	126,2	42	CCA<->CCT	P<->P	syn	ndhH	128845	130026	-
Aeschynomene indica_129922	C	DQ317523_120831	C	KY241814_114569	C	MT120811_125408	T	C<->T	105,2	35	GAG<->GAA	E<->E	syn	ndhH	128845	130026	-
Aeschynomene indica_129928	A	DQ317523_120837	G	KY241814_114563	G	MT120811_125414	A	A<->G	99,2	33	GAT<->GAC	D<->D	syn	ndhH	128845	130026	-
Aeschynomene indica_129931	C	DQ317523_120840	T	KY241814_114560	T	MT120811_125417	C	C<->T	96,2	32	CTG<->CTA	L<->L	syn	ndhH	128845	130026	-
Aeschynomene indica_129948	G	DQ317523_120857	T	KY241814_114543	T	MT120811_125434	G	G<->T	79,0	27	CGA<->AGA	R<->R	syn	ndhH	128845	130026	-
Aeschynomene indica_129958	A	DQ317523_120867	A	KY241814_114533	A	MT120811_125444	G	A<->G	69,2	23	CAT<->CAC	H<->H	syn	ndhH	128845	130026	-
Aeschynomene indica_129979	G	DQ317523_120888	C	KY241814_114512	C	MT120811_125465	C	G<->C	48,2	16	GGC<->GGG	G<->G	syn	ndhH	128845	130026	-
Aeschynomene indica_129997	T	DQ317523_120906	G	KY241814_114494	G	MT120811_125483	G	T<->G	30,2	10	CTA<->CTC	L<->L	syn	ndhH	128845	130026	-
Aeschynomene indica_129999	G	DQ317523_120908	A	KY241814_114492	A	MT120811_125485	G	G<->A	28,0	10	CTA<->TTA	L<->L	syn	ndhH	128845	130026	-
Aeschynomene indica_130003	T	DQ317523_120912	C	KY241814_114488	C	MT120811_125489	T	T<->C	24,2	8	AAA<->AAG	K<->K	syn	ndhH	128845	130026	-
Aeschynomene indica_130014	C	DQ317523_120923	T	KY241814_114477	T	MT120811_125500	C	C<->T	13,0	5	GCT<->ACT	A<->T	nonsyn	ndhH	128845	130026	-
Aeschynomene indica_130017	G	DQ317523_120926	A	KY241814_114474	A	MT120811_125503	G	G<->A	10,0	4	CCA<->TCA	P<->S	nonsyn	ndhH	128845	130026	-
Aeschynomene indica_130020	C	DQ317523_120929	T	KY241814_114471	T	MT120811_125506	C	C<->T	7,0	3	GTC<->ATC	V<->I	nonsyn	ndhH	128845	130026	-
Aeschynomene indica_130027	A	DQ317523_120936	A	KY241814_114464	A	MT120811_125513	T	A<->T	--	--	--	--	--	intergenic	--	--	--
Aeschynomene indica_130039	A	DQ317523_120948	G	KY241814_114452	G	MT120811_125525	G	A<->G	--	--	--	--	--	intergenic	--	--	--
Aeschynomene indica_130043	T	DQ317523_120952	T	KY241814_114448	T	MT120811_125529	C	T<->C	--	--	--	--	--	intergenic	--	--	--
Aeschynomene indica_130052	C	DQ317523_120960	T	KY241814_114440	T	MT120811_125537	C	C<->T	--	--	--	--	--	intergenic	--	--	--
Aeschynomene indica_130062	G	DQ317523_120970	T	KY241814_114430	T	MT120811_125545	G	G<->T	--	--	--	--	--	intergenic	--	--	--
Aeschynomene indica_130064	A	DQ317523_120972	A	KY241814_114428	A	MT120811_125547	T	A<->T	--	--	--	--	--	intergenic	--	--	--
Aeschynomene indica_130065	A	DQ317523_120973	A	KY241814_114427	A	MT120811_125548	T	A<->T	--	--	--	--	--	intergenic	--	--	--
Aeschynomene indica_130081	A	DQ317523_120982	G	KY241814_114418	G	MT120811_125560	G	A<->G	--	--	--	--	--	intergenic	--	--	--
Aeschynomene indica_130089	A	DQ317523_120990	A	KY241814_114410	A	MT120811_125568	T	A<->T	--	--	--	--	--	intergenic	--	--	--
Aeschynomene indica_130099	C	DQ317523_121000	T	KY241814_114400	T	MT120811_125578	T	C<->T	--	--	--	--	--	intergenic	--	--	--
Aeschynomene indica_130123	C	DQ317523_121019	G	KY241814_114381	G	MT120811_125597	G	C<->G	--	--	--	--	--	intergenic	--	--	--
Aeschynomene indica_130124	C	DQ317523_121020	A	KY241814_114380	A	MT120811_125598	A	C<->A	--	--	--	--	--	intergenic	--	--	--
Aeschynomene indica_130125	A	DQ317523_121021	G	KY241814_114379	G	MT120811_125599	A	A<->G	--	--	--	--	--	intergenic	--	--	--
Aeschynomene indica_130129	T	DQ317523_121025	T	KY241814_114375	T	MT120811_125603	G	T<->G	--	--	--	--	--	intergenic	--	--	--
Aeschynomene indica_130136	C	DQ317523_121032	C	KY241814_114368	C	MT120811_125610	G	C<->G	--	--	--	--	--	intergenic	--	--	--
Aeschynomene indica_130139	A	DQ317523_121035	T	KY241814_114365	T	MT120811_125613	A	A<->T	--	--	--	--	--	intergenic	--	--	--
Aeschynomene indica_130155	C	DQ317523_121051	C	KY241814_114349	C	MT120811_125629	A	C<->A	258,2	86	GAG<->GAT	E<->D	nonsyn	rps15	130140	130412	-
Aeschynomene indica_130158	C	DQ317523_121054	T	KY241814_114346	T	MT120811_125632	C	C<->T	255,2	85	CGG<->CGA	R<->R	syn	rps15	130140	130412	-
Aeschynomene indica_130167	C	DQ317523_121063	A	KY241814_114337	A	MT120811_125641	C	C<->A	246,2	82	TTG<->TTT	L<->F	nonsyn	rps15	130140	130412	-
Aeschynomene indica_130185	G	DQ317523_121081	T	KY241814_114319	T	MT120811_125659	T	G<->T	228,2	76	AAC<->AAA	N<->K	nonsyn	rps15	130140	130412	-
Aeschynomene indica_130191	A	DQ317523_121087	C	KY241814_114313	C	MT120811_125665	A	A<->C	222,2	74	TGT<->TGG	C<->W	nonsyn	rps15	130140	130412	-
Aeschynomene indica_130193	A	DQ317523_121089	G	KY241814_114311	G	MT120811_125667	G	A<->G	220,0	74	TGT<->CGT	C<->R	nonsyn	rps15	130140	130412	-
Aeschynomene indica_130202	T	DQ317523_121098	C	KY241814_114302	C	MT120811_125676	T	T<->C	211,0	71	AAT<->GAT	N<->D	nonsyn	rps15	130140	130412	-
Aeschynomene indica_130206	T	DQ317523_121102	C	KY241814_114298	C	MT120811_125680	C	T<->C	207,2	69	AAA<->AAG	K<->K	syn	rps15	130140	130412	-
Aeschynomene indica_130224	T	DQ317523_121120	C	KY241814_114280	C	MT120811_125698	T	T<->C	189,2	63	CTA<->CTG	L<->L	syn	rps15	130140	130412	-
Aeschynomene indica_130226	G	DQ317523_121122	A	KY241814_114278	A	MT120811_125700	G	G<->A	187,0	63	CTA<->TTA	L<->L	syn	rps15	130140	130412	-
Aeschynomene indica_130227	C	DQ317523_121123	T	KY241814_114277	T	MT120811_125701	T	C<->T	186,2	62	CGG<->CGA	R<->R	syn	rps15	130140	130412	-
Aeschynomene indica_130229	G	DQ317523_121125	T	KY241814_114275	T	MT120811_125703	G	G<->T	184,0	62	CGG<->AGG	R<->R	syn	rps15	130140	130412	-
Aeschynomene indica_130233	T	DQ317523_121129	T	KY241814_114271	T	MT120811_125707	C	T<->C	180,2	60	AGA<->AGG	R<->R	syn	rps15	130140	130412	-
Aeschynomene indica_130235	T	DQ317523_121131	G	KY241814_114269	G	MT120811_125709	G	T<->G	178,0	60	AGA<->CGA	R<->R	syn	rps15	130140	130412	-
Aeschynomene indica_130244	G	DQ317523_121140	A	KY241814_114260	A	MT120811_125718	G	G<->A	169,0	57	CTG<->TTG	L<->L	syn	rps15	130140	130412	-
Aeschynomene indica_130293	C	DQ317523_121189	A	KY241814_114211	A	MT120811_125767	A	C<->A	120,2	40	TTG<->TTT	L<->F	nonsyn	rps15	130140	130412	-
Aeschynomene indica_130317	C	DQ317523_121213	T	KY241814_114187	T	MT120811_125791	C	C<->T	96,2	32	AAG<->AAA	K<->K	syn	rps15	130140	130412	-
Aeschynomene indica_130318	T	DQ317523_121214	C	KY241814_114186	C	MT120811_125792	T	T<->C	95,1	32	AAG<->AGG	K<->R	nonsyn	rps15	130140	130412	-
Aeschynomene indica_130322	T	DQ317523_121218	C	KY241814_114182	C	MT120811_125796	T	T<->C	91,0	31	AAT<->GAT	N<->D	nonsyn	rps15	130140	130412	-
Aeschynomene indica_130326	G	DQ317523_121222	A	KY241814_114178	A	MT120811_125800	G	G<->A	87,2	29	TTC<->TTT	F<->F	syn	rps15	130140	130412	-
Aeschynomene indica_130329	A	DQ317523_121225	T	KY241814_114175	T	MT120811_125803	A	A<->T	84,2	28	AAT<->AAA	N<->K	nonsyn	rps15	130140	130412	-
Aeschynomene indica_130337	C	DQ317523_121233	T	KY241814_114167	T	MT120811_125811	C	C<->T	76,0	26	GTA<->ATA	V<->I	nonsyn	rps15	130140	130412	-
Aeschynomene indica_130350	C	DQ317523_121246	C	KY241814_114154	C	MT120811_125824	T	C<->T	63,2	21	TCG<->TCA	S<->S	syn	rps15	130140	130412	-
Aeschynomene indica_130356	G	DQ317523_121252	T	KY241814_114148	T	MT120811_125830	T	G<->T	57,2	19	CCC<->CCA	P<->P	syn	rps15	130140	130412	-
Aeschynomene indica_130364	C	DQ317523_121260	T	KY241814_114140	T	MT120811_125841	C	C<->T	49,0	17	GAA<->AAA	E<->K	nonsyn	rps15	130140	130412	-
Aeschynomene indica_130385	A	DQ317523_121281	T	KY241814_114119	T	MT120811_125862	T	A<->T	28,0	10	TTT<->ATT	F<->I	nonsyn	rps15	130140	130412	-
Aeschynomene indica_130387	T	DQ317523_121283	A	KY241814_114117	A	MT120811_125864	A	T<->A	26,1	9	AAT<->ATT	N<->I	nonsyn	rps15	130140	130412	-
Aeschynomene indica_130388	T	DQ317523_121284	C	KY241814_114116	C	MT120811_125865	C	T<->C	25,0	9	AAT<->GAT	N<->D	nonsyn	rps15	130140	130412	-
Aeschynomene indica_130389	C	DQ317523_121285	A	KY241814_114115	A	MT120811_125866	C	C<->A	24,2	8	GCG<->GCT	A<->A	syn	rps15	130140	130412	-
Aeschynomene indica_130391	C	DQ317523_121287	G	KY241814_114113	G	MT120811_125868	G	C<->G	22,0	8	GCG<->CCG	A<->P	nonsyn	rps15	130140	130412	-
Aeschynomene indica_130394	G	DQ317523_121290	T	KY241814_114110	T	MT120811_125871	T	G<->T	19,0	7	CTA<->ATA	L<->I	nonsyn	rps15	130140	130412	-
Aeschynomene indica_130397	A	DQ317523_121293	T	KY241814_114107	T	MT120811_125874	A	A<->T	16,0	6	TTT<->ATT	F<->I	nonsyn	rps15	130140	130412	-
Aeschynomene indica_130399	A	DQ317523_121295	G	KY241814_114105	G	MT120811_125876	A	A<->G	14,1	5	TTA<->TCA	L<->S	nonsyn	rps15	130140	130412	-
Aeschynomene indica_130407	G	DQ317523_121303	T	KY241814_114097	T	MT120811_125884	T	G<->T	6,2	2	GTC<->GTA	V<->V	syn	rps15	130140	130412	-
Aeschynomene indica_130415	G	DQ317523_121315	A	KY241814_114085	A	MT120811_125892	A	G<->A	--	--	--	--	--	intergenic	--	--	--
Aeschynomene indica_130416	T	DQ317523_121316	T	KY241814_114084	T	MT120811_125893	A	T<->A	--	--	--	--	--	intergenic	--	--	--
Aeschynomene indica_130418	G	DQ317523_121318	A	KY241814_114082	A	MT120811_125895	G	G<->A	--	--	--	--	--	intergenic	--	--	--
Aeschynomene indica_130421	A	DQ317523_121321	G	KY241814_114079	G	MT120811_125898	A	A<->G	--	--	--	--	--	intergenic	--	--	--
Aeschynomene indica_130423	C	DQ317523_121323	T	KY241814_114077	T	MT120811_125905	C	C<->T	--	--	--	--	--	intergenic	--	--	--
Aeschynomene indica_130430	C	DQ317523_121332	C	KY241814_114068	C	MT120811_125914	T	C<->T	--	--	--	--	--	intergenic	--	--	--
Aeschynomene indica_130442	A	DQ317523_121345	A	KY241814_114055	A	MT120811_125923	T	A<->T	--	--	--	--	--	intergenic	--	--	--
Aeschynomene indica_130451	C	DQ317523_121356	A	KY241814_114044	A	MT120811_125932	A	C<->A	--	--	--	--	--	intergenic	--	--	--
Aeschynomene indica_130455	C	DQ317523_121360	T	KY241814_114040	T	MT120811_125936	T	C<->T	--	--	--	--	--	intergenic	--	--	--
Aeschynomene indica_130458	T	DQ317523_121363	G	KY241814_114037	G	MT120811_125939	T	T<->G	--	--	--	--	--	intergenic	--	--	--
Aeschynomene indica_130459	T	DQ317523_121364	A	KY241814_114036	A	MT120811_125940	A	T<->A	--	--	--	--	--	intergenic	--	--	--
Aeschynomene indica_130462	A	DQ317523_121367	G	KY241814_114033	G	MT120811_125943	G	A<->G	--	--	--	--	--	intergenic	--	--	--
Aeschynomene indica_130484	A	DQ317523_121389	A	KY241814_114011	A	MT120811_125965	C	A<->C	--	--	--	--	--	intergenic	--	--	--
Aeschynomene indica_130489	C	DQ317523_121394	T	KY241814_114006	T	MT120811_125970	T	C<->T	--	--	--	--	--	intergenic	--	--	--
Aeschynomene indica_130490	A	DQ317523_121395	G	KY241814_114005	G	MT120811_125971	G	A<->G	--	--	--	--	--	intergenic	--	--	--
Aeschynomene indica_130502	T	DQ317523_121407	T	KY241814_113993	T	MT120811_125983	G	T<->G	--	--	--	--	--	intergenic	--	--	--
Aeschynomene indica_131068	A	DQ317523_121747	A	KY241814_113653	A	MT120811_126261	T	A<->T	5397,2	1799	CGT<->CGA	R<->R	syn	ycf1	131056	136464	-
Aeschynomene indica_131075	C	DQ317523_121754	T	KY241814_113646	T	MT120811_126268	T	C<->T	5390,1	1797	AGA<->AAA	R<->K	nonsyn	ycf1	131056	136464	-
Aeschynomene indica_131079	A	DQ317523_121758	T	KY241814_113642	T	MT120811_126272	A	A<->T	5386,0	1796	TTG<->ATG	L<->M	nonsyn	ycf1	131056	136464	-
Aeschynomene indica_131083	C	DQ317523_121762	C	KY241814_113638	C	MT120811_126276	A	C<->A	5382,2	1794	CCG<->CCT	P<->P	syn	ycf1	131056	136464	-
Aeschynomene indica_131103	T	DQ317523_121782	C	KY241814_113618	C	MT120811_126296	T	T<->C	5362,0	1788	ATA<->GTA	I<->V	nonsyn	ycf1	131056	136464	-
Aeschynomene indica_131104	C	DQ317523_121783	T	KY241814_113617	T	MT120811_126297	T	C<->T	5361,2	1787	ATG<->ATA	M<->I	nonsyn	ycf1	131056	136464	-
Aeschynomene indica_131106	T	DQ317523_121785	T	KY241814_113615	T	MT120811_126299	A	T<->A	5359,0	1787	ATG<->TTG	M<->L	nonsyn	ycf1	131056	136464	-
Aeschynomene indica_131110	G	DQ317523_121789	G	KY241814_113611	G	MT120811_126303	A	G<->A	5355,2	1785	TTC<->TTT	F<->F	syn	ycf1	131056	136464	-
Aeschynomene indica_131127	A	DQ317523_121806	G	KY241814_113594	G	MT120811_126320	A	A<->G	5338,0	1780	TAT<->CAT	Y<->H	nonsyn	ycf1	131056	136464	-
Aeschynomene indica_131133	C	DQ317523_121812	T	KY241814_113588	T	MT120811_126326	C	C<->T	5332,0	1778	GAT<->AAT	D<->N	nonsyn	ycf1	131056	136464	-
Aeschynomene indica_131143	T	DQ317523_121822	T	KY241814_113578	T	MT120811_126336	G	T<->G	5322,2	1774	CGA<->CGC	R<->R	syn	ycf1	131056	136464	-
Aeschynomene indica_131149	C	DQ317523_121828	T	KY241814_113572	T	MT120811_126342	T	C<->T	5316,2	1772	ATG<->ATA	M<->I	nonsyn	ycf1	131056	136464	-
Aeschynomene indica_131152	G	DQ317523_121831	A	KY241814_113569	A	MT120811_126345	A	G<->A	5313,2	1771	TGC<->TGT	C<->C	syn	ycf1	131056	136464	-
Aeschynomene indica_131174	A	DQ317523_121853	T	KY241814_113547	T	MT120811_126367	T	A<->T	5291,1	1764	TTT<->TAT	F<->Y	nonsyn	ycf1	131056	136464	-
Aeschynomene indica_131176	A	DQ317523_121855	T	KY241814_113545	T	MT120811_126369	A	A<->T	5289,2	1763	AAT<->AAA	N<->K	nonsyn	ycf1	131056	136464	-
Aeschynomene indica_131179	G	DQ317523_121858	T	KY241814_113542	T	MT120811_126372	T	G<->T	5286,2	1762	CCC<->CCA	P<->P	syn	ycf1	131056	136464	-
Aeschynomene indica_131191	A	DQ317523_121870	A	KY241814_113530	A	MT120811_126384	T	A<->T	5274,2	1758	TTT<->TTA	F<->L	nonsyn	ycf1	131056	136464	-
Aeschynomene indica_131193	A	DQ317523_121872	T	KY241814_113528	T	MT120811_126386	A	A<->T	5272,0	1758	TTT<->ATT	F<->I	nonsyn	ycf1	131056	136464	-
Aeschynomene indica_131194	A	DQ317523_121873	T	KY241814_113527	T	MT120811_126387	T	A<->T	5271,2	1757	TAT<->TAA	Y<->X	nonsense	ycf1	131056	136464	-
Aeschynomene indica_131196	A	DQ317523_121875	T	KY241814_113525	T	MT120811_126389	T	A<->T	5269,0	1757	TAT<->AAT	Y<->N	nonsyn	ycf1	131056	136464	-
Aeschynomene indica_131197	G	DQ317523_121876	G	KY241814_113524	G	MT120811_126390	T	G<->T	5268,2	1756	TTC<->TTA	F<->L	nonsyn	ycf1	131056	136464	-
Aeschynomene indica_131218	T	DQ317523_121897	A	KY241814_113503	A	MT120811_126411	T	T<->A	5247,2	1749	GAA<->GAT	E<->D	nonsyn	ycf1	131056	136464	-
Aeschynomene indica_1316	G	DQ317523_1221	A	KY241814_1221	A	MT120811_1330	G	G<->A	156,2	52	TTC<->TTT	F<->F	syn	psbA	410	1471	-
Aeschynomene indica_135749	C	DQ317523_126416	C	KY241814_108984	C	MT120811_130912	T	C<->T	716,1	239	AGA<->AAA	R<->K	nonsyn	ycf1	131056	136464	-
Aeschynomene indica_135751	G	DQ317523_126418	T	KY241814_108982	T	MT120811_130914	G	G<->T	714,2	238	GGC<->GGA	G<->G	syn	ycf1	131056	136464	-
Aeschynomene indica_135760	G	DQ317523_126427	A	KY241814_108973	A	MT120811_130923	G	G<->A	705,2	235	TAC<->TAT	Y<->Y	syn	ycf1	131056	136464	-
Aeschynomene indica_135781	A	DQ317523_126448	G	KY241814_108952	G	MT120811_130944	G	A<->G	684,2	228	TTT<->TTC	F<->F	syn	ycf1	131056	136464	-
Aeschynomene indica_135788	C	DQ317523_126455	A	KY241814_108945	A	MT120811_130951	A	C<->A	677,1	226	AGT<->ATT	S<->I	nonsyn	ycf1	131056	136464	-
Aeschynomene indica_135789	T	DQ317523_126456	G	KY241814_108944	G	MT120811_130952	G	T<->G	676,0	226	AGT<->CGT	S<->R	nonsyn	ycf1	131056	136464	-
Aeschynomene indica_135798	G	DQ317523_126465	T	KY241814_108935	T	MT120811_130961	G	G<->T	667,0	223	CAA<->AAA	Q<->K	nonsyn	ycf1	131056	136464	-
Aeschynomene indica_135799	A	DQ317523_126466	C	KY241814_108934	C	MT120811_130962	A	A<->C	666,2	222	TCT<->TCG	S<->S	syn	ycf1	131056	136464	-
Aeschynomene indica_1358	G	DQ317523_1263	A	KY241814_1263	A	MT120811_1372	G	G<->A	114,2	38	ATC<->ATT	I<->I	syn	psbA	410	1471	-
Aeschynomene indica_135800	G	DQ317523_126467	A	KY241814_108933	A	MT120811_130963	G	G<->A	665,1	222	TCT<->TTT	S<->F	nonsyn	ycf1	131056	136464	-
Aeschynomene indica_135804	T	DQ317523_126471	T	KY241814_108929	T	MT120811_130967	A	T<->A	661,0	221	ATG<->TTG	M<->L	nonsyn	ycf1	131056	136464	-
Aeschynomene indica_135809	A	DQ317523_126476	T	KY241814_108924	T	MT120811_130972	T	A<->T	656,1	219	ATT<->AAT	I<->N	nonsyn	ycf1	131056	136464	-
Aeschynomene indica_135812	G	DQ317523_126479	C	KY241814_108921	C	MT120811_130975	C	G<->C	653,1	218	CCA<->CGA	P<->R	nonsyn	ycf1	131056	136464	-
Aeschynomene indica_135813	G	DQ317523_126480	T	KY241814_108920	T	MT120811_130976	G	G<->T	652,0	218	CCA<->ACA	P<->T	nonsyn	ycf1	131056	136464	-
Aeschynomene indica_135815	G	DQ317523_126482	A	KY241814_108918	A	MT120811_130978	A	G<->A	650,1	217	TCT<->TTT	S<->F	nonsyn	ycf1	131056	136464	-
Aeschynomene indica_135823	T	DQ317523_126490	C	KY241814_108910	C	MT120811_130986	C	T<->C	642,2	214	CTA<->CTG	L<->L	syn	ycf1	131056	136464	-
Aeschynomene indica_135825	G	DQ317523_126492	T	KY241814_108908	T	MT120811_130988	T	G<->T	640,0	214	CTA<->ATA	L<->I	nonsyn	ycf1	131056	136464	-
Aeschynomene indica_135830	T	DQ317523_126497	T	KY241814_108903	T	MT120811_130993	G	T<->G	635,1	212	TAC<->TCC	Y<->S	nonsyn	ycf1	131056	136464	-
Aeschynomene indica_135831	A	DQ317523_126498	A	KY241814_108902	A	MT120811_130994	C	A<->C	634,0	212	TAC<->GAC	Y<->D	nonsyn	ycf1	131056	136464	-
Aeschynomene indica_135832	C	DQ317523_126499	T	KY241814_108901	T	MT120811_130995	C	C<->T	633,2	211	AAG<->AAA	K<->K	syn	ycf1	131056	136464	-
Aeschynomene indica_135838	A	DQ317523_126505	T	KY241814_108895	T	MT120811_131001	T	A<->T	627,2	209	TCT<->TCA	S<->S	syn	ycf1	131056	136464	-
Aeschynomene indica_135842	T	DQ317523_126509	T	KY241814_108891	T	MT120811_131005	C	T<->C	623,1	208	CAA<->CGA	Q<->R	nonsyn	ycf1	131056	136464	-
Aeschynomene indica_135848	G	DQ317523_126515	C	KY241814_108885	C	MT120811_131010	G	G<->C	617,1	206	CCT<->CGT	P<->R	nonsyn	ycf1	131056	136464	-
Aeschynomene indica_135850	T	DQ317523_126517	T	KY241814_108883	T	MT120811_131012	A	T<->A	615,2	205	GTA<->GTT	V<->V	syn	ycf1	131056	136464	-
Aeschynomene indica_135851	A	DQ317523_126518	A	KY241814_108882	A	MT120811_131013	T	A<->T	614,1	205	GTA<->GAA	V<->E	nonsyn	ycf1	131056	136464	-
Aeschynomene indica_135853	C	DQ317523_126520	G	KY241814_108880	G	MT120811_131015	C	C<->G	612,2	204	AAG<->AAC	K<->N	nonsyn	ycf1	131056	136464	-
Aeschynomene indica_135858	T	DQ317523_126524	G	KY241814_108876	G	MT120811_131018	T	T<->G	607,0	203	AAT<->CAT	N<->H	nonsyn	ycf1	131056	136464	-
Aeschynomene indica_135859	A	DQ317523_126525	A	KY241814_108875	A	MT120811_131019	T	A<->T	606,2	202	TAT<->TAA	Y<->X	nonsense	ycf1	131056	136464	-
Aeschynomene indica_135860	T	DQ317523_126526	T	KY241814_108874	T	MT120811_131020	G	T<->G	605,1	202	TAT<->TCT	Y<->S	nonsyn	ycf1	131056	136464	-
Aeschynomene indica_135874	T	DQ317523_126538	A	KY241814_108862	A	MT120811_131034	A	T<->A	591,2	197	AAA<->AAT	K<->N	nonsyn	ycf1	131056	136464	-
Aeschynomene indica_135875	T	DQ317523_126539	G	KY241814_108861	G	MT120811_131035	T	T<->G	590,1	197	AAA<->ACA	K<->T	nonsyn	ycf1	131056	136464	-
Aeschynomene indica_135880	T	DQ317523_126544	C	KY241814_108856	C	MT120811_131040	C	T<->C	585,2	195	CAA<->CAG	Q<->Q	syn	ycf1	131056	136464	-
Aeschynomene indica_135882	G	DQ317523_126546	G	KY241814_108854	G	MT120811_131042	C	G<->C	583,0	195	CAA<->GAA	Q<->E	nonsyn	ycf1	131056	136464	-
Aeschynomene indica_135883	T	DQ317523_126547	T	KY241814_108853	T	MT120811_131043	A	T<->A	582,2	194	ATA<->ATT	I<->I	syn	ycf1	131056	136464	-
Aeschynomene indica_135887	G	DQ317523_126551	C	KY241814_108849	C	MT120811_131047	C	G<->C	578,1	193	TCA<->TGA	S<->X	nonsense	ycf1	131056	136464	-
Aeschynomene indica_135888	A	DQ317523_126552	G	KY241814_108848	G	MT120811_131048	A	A<->G	577,0	193	TCA<->CCA	S<->P	nonsyn	ycf1	131056	136464	-
Aeschynomene indica_135892	A	DQ317523_126556	T	KY241814_108844	T	MT120811_131052	T	A<->T	573,2	191	TTT<->TTA	F<->L	nonsyn	ycf1	131056	136464	-
Aeschynomene indica_135897	A	DQ317523_126561	T	KY241814_108839	T	MT120811_131057	T	A<->T	568,0	190	TTA<->ATA	L<->I	nonsyn	ycf1	131056	136464	-
Aeschynomene indica_135898	A	DQ317523_126562	A	KY241814_108838	A	MT120811_131058	C	A<->C	567,2	189	TTT<->TTG	F<->L	nonsyn	ycf1	131056	136464	-
Aeschynomene indica_135902	T	DQ317523_126566	T	KY241814_108834	T	MT120811_131062	C	T<->C	563,1	188	GAA<->GGA	E<->G	nonsyn	ycf1	131056	136464	-
Aeschynomene indica_135913	C	DQ317523_126577	C	KY241814_108823	C	MT120811_131073	T	C<->T	552,2	184	ATG<->ATA	M<->I	nonsyn	ycf1	131056	136464	-
Aeschynomene indica_135922	G	DQ317523_126586	A	KY241814_108814	A	MT120811_131082	G	G<->A	543,2	181	ATC<->ATT	I<->I	syn	ycf1	131056	136464	-
Aeschynomene indica_135923	A	DQ317523_126587	G	KY241814_108813	G	MT120811_131083	A	A<->G	542,1	181	ATC<->ACC	I<->T	nonsyn	ycf1	131056	136464	-
Aeschynomene indica_135925	G	DQ317523_126589	G	KY241814_108811	G	MT120811_131085	A	G<->A	540,2	180	CAC<->CAT	H<->H	syn	ycf1	131056	136464	-
Aeschynomene indica_135928	G	DQ317523_126592	A	KY241814_108808	A	MT120811_131088	A	G<->A	537,2	179	GGC<->GGT	G<->G	syn	ycf1	131056	136464	-
Aeschynomene indica_13593	C	DQ317523_13047	T	KY241814_13048	T	MT120811_50956	C	C<->T	--	--	--	--	--	intergenic	--	--	--
Aeschynomene indica_135943	A	DQ317523_126607	A	KY241814_108793	A	MT120811_131103	C	A<->C	522,2	174	GTT<->GTG	V<->V	syn	ycf1	131056	136464	-
Aeschynomene indica_135944	A	DQ317523_126608	A	KY241814_108792	A	MT120811_131104	C	A<->C	521,1	174	GTT<->GGT	V<->G	nonsyn	ycf1	131056	136464	-
Aeschynomene indica_135945	C	DQ317523_126609	T	KY241814_108791	T	MT120811_131105	C	C<->T	520,0	174	GTT<->ATT	V<->I	nonsyn	ycf1	131056	136464	-
Aeschynomene indica_135946	C	DQ317523_126610	A	KY241814_108790	A	MT120811_131106	C	C<->A	519,2	173	TTG<->TTT	L<->F	nonsyn	ycf1	131056	136464	-
Aeschynomene indica_135951	C	DQ317523_126615	T	KY241814_108785	T	MT120811_131111	T	C<->T	514,0	172	GGT<->AGT	G<->S	nonsyn	ycf1	131056	136464	-
Aeschynomene indica_135956	G	DQ317523_126620	A	KY241814_108780	A	MT120811_131116	G	G<->A	509,1	170	ACA<->ATA	T<->I	nonsyn	ycf1	131056	136464	-
Aeschynomene indica_13596	G	DQ317523_13050	A	KY241814_13051	A	MT120811_50953	A	G<->A	--	--	--	--	--	intergenic	--	--	--
Aeschynomene indica_135966	A	DQ317523_126630	T	KY241814_108770	T	MT120811_131126	A	A<->T	499,0	167	TTA<->ATA	L<->I	nonsyn	ycf1	131056	136464	-
Aeschynomene indica_13597	T	DQ317523_13051	G	KY241814_13052	G	MT120811_50952	T	T<->G	--	--	--	--	--	intergenic	--	--	--
Aeschynomene indica_135973	T	DQ317523_126637	A	KY241814_108763	A	MT120811_131133	A	T<->A	492,2	164	AAA<->AAT	K<->N	nonsyn	ycf1	131056	136464	-
Aeschynomene indica_135982	C	DQ317523_126646	T	KY241814_108754	T	MT120811_131142	T	C<->T	483,2	161	CGG<->CGA	R<->R	syn	ycf1	131056	136464	-
Aeschynomene indica_135988	C	DQ317523_126652	C	KY241814_126658	C	MT120811_131148	T	C<->T	477,2	159	ATG<->ATA	M<->I	nonsyn	ycf1	131056	136464	-
Aeschynomene indica_13604	T	DQ317523_13058	G	KY241814_13059	G	MT120811_50945	G	T<->G	--	--	--	--	--	intergenic	--	--	--
Aeschynomene indica_13605	C	DQ317523_13059	A	KY241814_13060	A	MT120811_50944	A	C<->A	--	--	--	--	--	intergenic	--	--	--
Aeschynomene indica_13608	G	DQ317523_13062	C	KY241814_13063	C	MT120811_50941	C	G<->C	--	--	--	--	--	intergenic	--	--	--
Aeschynomene indica_1364	T	DQ317523_1269	C	KY241814_1269	C	MT120811_1378	C	T<->C	108,2	36	TTA<->TTG	L<->L	syn	psbA	410	1471	-
Aeschynomene indica_13669	G	DQ317523_13123	A	KY241814_13124	A	MT120811_50880	G	G<->A	--	--	--	--	--	intergenic	--	--	--
Aeschynomene indica_13702	C	DQ317523_13162	T	KY241814_13163	T	MT120811_50847	C	C<->T	--	--	--	--	--	intergenic	--	--	--
Aeschynomene indica_13703	T	DQ317523_13163	T	KY241814_13164	T	MT120811_50846	C	T<->C	--	--	--	--	--	intergenic	--	--	--
Aeschynomene indica_13711	G	DQ317523_13171	A	KY241814_13172	A	MT120811_50838	A	G<->A	--	--	--	--	--	intergenic	--	--	--
Aeschynomene indica_13712	A	DQ317523_13172	A	KY241814_13173	A	MT120811_50837	T	A<->T	--	--	--	--	--	intergenic	--	--	--
Aeschynomene indica_13713	G	DQ317523_13173	A	KY241814_13174	A	MT120811_50836	G	G<->A	--	--	--	--	--	intergenic	--	--	--
Aeschynomene indica_13715	G	DQ317523_13175	G	KY241814_13176	G	MT120811_50834	A	G<->A	--	--	--	--	--	intergenic	--	--	--
Aeschynomene indica_13722	T	DQ317523_13182	G	KY241814_13183	G	MT120811_50827	T	T<->G	--	--	--	--	--	intergenic	--	--	--
Aeschynomene indica_13723	A	DQ317523_13183	G	KY241814_13184	G	MT120811_50826	G	A<->G	--	--	--	--	--	intergenic	--	--	--
Aeschynomene indica_13727	A	DQ317523_13187	A	KY241814_13188	A	MT120811_50822	C	A<->C	--	--	--	--	--	intergenic	--	--	--
Aeschynomene indica_1394	G	DQ317523_1299	A	KY241814_1299	A	MT120811_1408	G	G<->A	78,2	26	AAC<->AAT	N<->N	syn	psbA	410	1471	-
Aeschynomene indica_1400	A	DQ317523_1305	G	KY241814_1305	G	MT120811_1414	A	A<->G	72,2	24	ACT<->ACC	T<->T	syn	psbA	410	1471	-
Aeschynomene indica_14116	G	DQ317523_13512	G	KY241814_13513	G	MT120811_50521	A	G<->A	--	--	--	--	--	intergenic	--	--	--
Aeschynomene indica_14118	A	DQ317523_13514	G	KY241814_13515	G	MT120811_50519	A	A<->G	--	--	--	--	--	intergenic	--	--	--
Aeschynomene indica_14124	A	DQ317523_13520	G	KY241814_13521	G	MT120811_50513	A	A<->G	--	--	--	--	--	intergenic	--	--	--
Aeschynomene indica_14134	T	DQ317523_13529	A	KY241814_13530	A	MT120811_50502	A	T<->A	--	--	--	--	--	intergenic	--	--	--
Aeschynomene indica_14137	G	DQ317523_13532	A	KY241814_13533	A	MT120811_50499	A	G<->A	--	--	--	--	--	intergenic	--	--	--
Aeschynomene indica_14141	T	DQ317523_13536	T	KY241814_13537	T	MT120811_50495	C	T<->C	--	--	--	--	--	intergenic	--	--	--
Aeschynomene indica_14144	G	DQ317523_13539	A	KY241814_13540	A	MT120811_50492	A	G<->A	--	--	--	--	--	intergenic	--	--	--
Aeschynomene indica_14145	C	DQ317523_13540	C	KY241814_13541	C	MT120811_50491	T	C<->T	--	--	--	--	--	intergenic	--	--	--
Aeschynomene indica_14146	G	DQ317523_13541	A	KY241814_13542	A	MT120811_50490	G	G<->A	--	--	--	--	--	intergenic	--	--	--
Aeschynomene indica_14147	G	DQ317523_13542	G	KY241814_13543	G	MT120811_50489	T	G<->T	--	--	--	--	--	intergenic	--	--	--
Aeschynomene indica_14151	T	DQ317523_13546	T	KY241814_13547	T	MT120811_50485	C	T<->C	--	--	--	--	--	intergenic	--	--	--
Aeschynomene indica_14188	T	DQ317523_13583	T	KY241814_13584	T	MT120811_50448	A	T<->A	--	--	--	--	--	intergenic	--	--	--
Aeschynomene indica_14213	A	DQ317523_13608	A	KY241814_13609	A	MT120811_50423	C	A<->C	--	--	--	--	--	intergenic	--	--	--
Aeschynomene indica_14214	T	DQ317523_13609	T	KY241814_13610	T	MT120811_50422	A	T<->A	--	--	--	--	--	intergenic	--	--	--
Aeschynomene indica_14226	T	DQ317523_13621	T	KY241814_13622	T	MT120811_50410	G	T<->G	--	--	--	--	--	intergenic	--	--	--
Aeschynomene indica_14249	G	DQ317523_13644	A	KY241814_13645	A	MT120811_50387	G	G<->A	--	--	--	--	--	intergenic	--	--	--
Aeschynomene indica_14272	C	DQ317523_13667	T	KY241814_13668	T	MT120811_50364	T	C<->T	--	--	--	--	--	intergenic	--	--	--
Aeschynomene indica_14276	T	DQ317523_13671	G	KY241814_13672	G	MT120811_50360	T	T<->G	--	--	--	--	--	intergenic	--	--	--
Aeschynomene indica_14277	A	DQ317523_13672	G	KY241814_13673	G	MT120811_50359	A	A<->G	--	--	--	--	--	intergenic	--	--	--
Aeschynomene indica_14280	A	DQ317523_13675	C	KY241814_13676	C	MT120811_50356	C	A<->C	--	--	--	--	--	intergenic	--	--	--
Aeschynomene indica_14281	A	DQ317523_13676	A	KY241814_13677	A	MT120811_50355	G	A<->G	--	--	--	--	--	intergenic	--	--	--
Aeschynomene indica_14288	C	DQ317523_13683	C	KY241814_13684	C	MT120811_50348	G	C<->G	--	--	--	--	--	intergenic	--	--	--
Aeschynomene indica_14291	A	DQ317523_13686	G	KY241814_13687	G	MT120811_50345	A	A<->G	--	--	--	--	--	intergenic	--	--	--
Aeschynomene indica_14292	A	DQ317523_13687	G	KY241814_13688	G	MT120811_50344	A	A<->G	--	--	--	--	--	intergenic	--	--	--
Aeschynomene indica_14298	A	DQ317523_13693	A	KY241814_13694	A	MT120811_50338	C	A<->C	--	--	--	--	--	intergenic	--	--	--
Aeschynomene indica_14304	C	DQ317523_13699	T	KY241814_13700	T	MT120811_50332	C	C<->T	--	--	--	--	--	intergenic	--	--	--
Aeschynomene indica_14320	G	DQ317523_13715	A	KY241814_13716	A	MT120811_50316	G	G<->A	--	--	--	--	--	intergenic	--	--	--
Aeschynomene indica_14330	G	DQ317523_13725	A	KY241814_13726	A	MT120811_50306	A	G<->A	--	--	--	--	--	intergenic	--	--	--
Aeschynomene indica_14332	A	DQ317523_13727	G	KY241814_13728	G	MT120811_50304	G	A<->G	--	--	--	--	--	intergenic	--	--	--
Aeschynomene indica_14338	T	DQ317523_13733	T	KY241814_13734	T	MT120811_50298	C	T<->C	--	--	--	--	--	intergenic	--	--	--
Aeschynomene indica_14340	C	DQ317523_13735	C	KY241814_13736	C	MT120811_50296	G	C<->G	--	--	--	--	--	intergenic	--	--	--
Aeschynomene indica_14343	T	DQ317523_13738	C	KY241814_13739	C	MT120811_50293	T	T<->C	--	--	--	--	--	intergenic	--	--	--
Aeschynomene indica_14344	C	DQ317523_13739	T	KY241814_13740	T	MT120811_50292	T	C<->T	--	--	--	--	--	intergenic	--	--	--
Aeschynomene indica_14354	T	DQ317523_13749	C	KY241814_13750	C	MT120811_50282	C	T<->C	--	--	--	--	--	intergenic	--	--	--
Aeschynomene indica_14357	A	DQ317523_13752	G	KY241814_13753	G	MT120811_50279	G	A<->G	--	--	--	--	--	intergenic	--	--	--
Aeschynomene indica_14358	G	DQ317523_13753	G	KY241814_13754	G	MT120811_50278	T	G<->T	--	--	--	--	--	intergenic	--	--	--
Aeschynomene indica_14363	T	DQ317523_13758	G	KY241814_13759	G	MT120811_50273	G	T<->G	--	--	--	--	--	intergenic	--	--	--
Aeschynomene indica_14364	G	DQ317523_13759	A	KY241814_13760	A	MT120811_50272	A	G<->A	--	--	--	--	--	intergenic	--	--	--
Aeschynomene indica_1437	C	DQ317523_1342	C	KY241814_1342	C	MT120811_1451	T	C<->T	35,1	12	AGC<->AAC	S<->N	nonsyn	psbA	410	1471	-
Aeschynomene indica_14508	G	DQ317523_13909	G	KY241814_13910	G	MT120811_50135	A	G<->A	--	--	--	--	--	intergenic	--	--	--
Aeschynomene indica_14513	T	DQ317523_13914	A	KY241814_13915	A	MT120811_50130	T	T<->A	--	--	--	--	--	intergenic	--	--	--
Aeschynomene indica_14514	G	DQ317523_13915	A	KY241814_13916	A	MT120811_50129	G	G<->A	--	--	--	--	--	intergenic	--	--	--
Aeschynomene indica_14516	T	DQ317523_13917	C	KY241814_13918	C	MT120811_50127	C	T<->C	--	--	--	--	--	intergenic	--	--	--
Aeschynomene indica_14526	A	DQ317523_13927	T	KY241814_13928	T	MT120811_50117	A	A<->T	--	--	--	--	--	intergenic	--	--	--
Aeschynomene indica_14573	G	DQ317523_13981	C	KY241814_13982	C	MT120811_50064	G	G<->C	--	--	--	--	--	intergenic	--	--	--
Aeschynomene indica_14583	C	DQ317523_13995	C	KY241814_13996	C	MT120811_50045	G	C<->G	--	--	--	--	--	intergenic	--	--	--
Aeschynomene indica_14593	A	DQ317523_14010	A	KY241814_14011	A	MT120811_50034	G	A<->G	--	--	--	--	--	intergenic	--	--	--
Aeschynomene indica_14595	G	DQ317523_14012	A	KY241814_14013	A	MT120811_50032	A	G<->A	--	--	--	--	--	intergenic	--	--	--
Aeschynomene indica_14617	A	DQ317523_14034	T	KY241814_14035	T	MT120811_50010	A	A<->T	--	--	--	--	--	intergenic	--	--	--
Aeschynomene indica_14629	G	DQ317523_14046	A	KY241814_14047	A	MT120811_49998	A	G<->A	--	--	--	--	--	intergenic	--	--	--
Aeschynomene indica_14664	C	DQ317523_14081	A	KY241814_14082	A	MT120811_49963	A	C<->A	--	--	--	--	--	intergenic	--	--	--
Aeschynomene indica_14679	G	DQ317523_14096	A	KY241814_14097	A	MT120811_49948	G	G<->A	--	--	--	--	--	intergenic	--	--	--
Aeschynomene indica_14686	A	DQ317523_14103	C	KY241814_14104	C	MT120811_49941	C	A<->C	--	--	--	--	--	intergenic	--	--	--
Aeschynomene indica_14727	C	DQ317523_14144	C	KY241814_14145	C	MT120811_49900	G	C<->G	--	--	--	--	--	intergenic	--	--	--
Aeschynomene indica_14728	T	DQ317523_14145	T	KY241814_14146	T	MT120811_49899	C	T<->C	--	--	--	--	--	intergenic	--	--	--
Aeschynomene indica_1487	T	DQ317523_1392	C	KY241814_1392	C	MT120811_1501	T	T<->C	--	--	--	--	--	intergenic	--	--	--
Aeschynomene indica_1488	T	DQ317523_1393	A	KY241814_1393	A	MT120811_1502	A	T<->A	--	--	--	--	--	intergenic	--	--	--
Aeschynomene indica_1492	T	DQ317523_1397	A	KY241814_1397	A	MT120811_1506	A	T<->A	--	--	--	--	--	intergenic	--	--	--
Aeschynomene indica_1495	T	DQ317523_1400	C	KY241814_1400	C	MT120811_1509	C	T<->C	--	--	--	--	--	intergenic	--	--	--
Aeschynomene indica_1498	C	DQ317523_1403	T	KY241814_1403	T	MT120811_1512	C	C<->T	--	--	--	--	--	intergenic	--	--	--
Aeschynomene indica_1520	T	DQ317523_1423	A	KY241814_1423	A	MT120811_1534	T	T<->A	--	--	--	--	--	intergenic	--	--	--
Aeschynomene indica_1521	T	DQ317523_1424	A	KY241814_1424	A	MT120811_1535	T	T<->A	--	--	--	--	--	intergenic	--	--	--
Aeschynomene indica_1522	T	DQ317523_1425	T	KY241814_1425	T	MT120811_1536	C	T<->C	--	--	--	--	--	intergenic	--	--	--
Aeschynomene indica_1524	A	DQ317523_1427	A	KY241814_1427	A	MT120811_1538	C	A<->C	--	--	--	--	--	intergenic	--	--	--
Aeschynomene indica_1526	C	DQ317523_1429	C	KY241814_1429	C	MT120811_1540	A	C<->A	--	--	--	--	--	intergenic	--	--	--
Aeschynomene indica_1530	C	DQ317523_1435	T	KY241814_1435	T	MT120811_1544	C	C<->T	--	--	--	--	--	intergenic	--	--	--
Aeschynomene indica_1535	T	DQ317523_1440	A	KY241814_1440	A	MT120811_1549	T	T<->A	--	--	--	--	--	intergenic	--	--	--
Aeschynomene indica_1540	G	DQ317523_1446	G	KY241814_1446	G	MT120811_1554	A	G<->A	--	--	--	--	--	intergenic	--	--	--
Aeschynomene indica_1544	G	DQ317523_1450	A	KY241814_1450	A	MT120811_1558	G	G<->A	--	--	--	--	--	intergenic	--	--	--
Aeschynomene indica_1571	G	DQ317523_1477	T	KY241814_1477	T	MT120811_1585	T	G<->T	--	--	--	--	--	intergenic	--	--	--
Aeschynomene indica_1578	C	DQ317523_1484	C	KY241814_1484	C	MT120811_1592	T	C<->T	--	--	--	--	--	intergenic	--	--	--
Aeschynomene indica_1579	T	DQ317523_1485	C	KY241814_1485	C	MT120811_1593	C	T<->C	--	--	--	--	--	intergenic	--	--	--
Aeschynomene indica_1580	G	DQ317523_1486	A	KY241814_1486	A	MT120811_1594	G	G<->A	--	--	--	--	--	intergenic	--	--	--
Aeschynomene indica_16360	T	DQ317523_15086	A	KY241814_15087	A	MT120811_48299	A	T<->A	--	--	--	--	--	intergenic	--	--	--
Aeschynomene indica_16367	C	DQ317523_15093	A	KY241814_15094	A	MT120811_48292	A	C<->A	--	--	--	--	--	intergenic	--	--	--
Aeschynomene indica_16372	T	DQ317523_15097	C	KY241814_15098	C	MT120811_48290	T	T<->C	--	--	--	--	--	intergenic	--	--	--
Aeschynomene indica_16377	A	DQ317523_15102	C	KY241814_15103	C	MT120811_48285	A	A<->C	--	--	--	--	--	intergenic	--	--	--
Aeschynomene indica_16380	A	DQ317523_15105	T	KY241814_15106	T	MT120811_48283	A	A<->T	--	--	--	--	--	intergenic	--	--	--
Aeschynomene indica_16385	C	DQ317523_15110	T	KY241814_15111	T	MT120811_48278	C	C<->T	--	--	--	--	--	intergenic	--	--	--
Aeschynomene indica_16387	C	DQ317523_15112	C	KY241814_15113	C	MT120811_48276	A	C<->A	--	--	--	--	--	intergenic	--	--	--
Aeschynomene indica_16391	C	DQ317523_15116	A	KY241814_15117	A	MT120811_48272	A	C<->A	--	--	--	--	--	intergenic	--	--	--
Aeschynomene indica_16397	A	DQ317523_15122	G	KY241814_15123	G	MT120811_48266	G	A<->G	--	--	--	--	--	intergenic	--	--	--
Aeschynomene indica_16403	G	DQ317523_15128	A	KY241814_15129	A	MT120811_48260	A	G<->A	--	--	--	--	--	intergenic	--	--	--
Aeschynomene indica_16404	G	DQ317523_15129	G	KY241814_15130	G	MT120811_48259	A	G<->A	--	--	--	--	--	intergenic	--	--	--
Aeschynomene indica_16408	A	DQ317523_15133	G	KY241814_15134	G	MT120811_48255	G	A<->G	--	--	--	--	--	intergenic	--	--	--
Aeschynomene indica_16415	G	DQ317523_15140	G	KY241814_15141	G	MT120811_48248	A	G<->A	--	--	--	--	--	intergenic	--	--	--
Aeschynomene indica_16422	T	DQ317523_15147	T	KY241814_15148	T	MT120811_48241	C	T<->C	--	--	--	--	--	intergenic	--	--	--
Aeschynomene indica_16426	A	DQ317523_15150	G	KY241814_15151	G	MT120811_48238	A	A<->G	--	--	--	--	--	intergenic	--	--	--
Aeschynomene indica_16428	A	DQ317523_15152	C	KY241814_15153	C	MT120811_48236	C	A<->C	--	--	--	--	--	intergenic	--	--	--
Aeschynomene indica_16429	A	DQ317523_15153	T	KY241814_15154	T	MT120811_48235	T	A<->T	--	--	--	--	--	intergenic	--	--	--
Aeschynomene indica_16441	G	DQ317523_15165	G	KY241814_15166	G	MT120811_48223	T	G<->T	--	--	--	--	--	intergenic	--	--	--
Aeschynomene indica_16444	C	DQ317523_15168	G	KY241814_15169	G	MT120811_48220	G	C<->G	--	--	--	--	--	intergenic	--	--	--
Aeschynomene indica_16447	C	DQ317523_15171	T	KY241814_15172	T	MT120811_48217	C	C<->T	--	--	--	--	--	intergenic	--	--	--
Aeschynomene indica_16461	G	DQ317523_15181	G	KY241814_15182	G	MT120811_48207	A	G<->A	--	--	--	--	--	intergenic	--	--	--
Aeschynomene indica_16466	T	DQ317523_15186	T	KY241814_15187	T	MT120811_48203	A	T<->A	--	--	--	--	--	intergenic	--	--	--
Aeschynomene indica_16467	T	DQ317523_15187	T	KY241814_15188	T	MT120811_48202	A	T<->A	--	--	--	--	--	intergenic	--	--	--
Aeschynomene indica_16468	T	DQ317523_15188	T	KY241814_15189	T	MT120811_48201	A	T<->A	--	--	--	--	--	intergenic	--	--	--
Aeschynomene indica_16472	G	DQ317523_15190	G	KY241814_15191	G	MT120811_48197	A	G<->A	--	--	--	--	--	intergenic	--	--	--
Aeschynomene indica_16475	T	DQ317523_15191	C	KY241814_15192	C	MT120811_48194	T	T<->C	--	--	--	--	--	intergenic	--	--	--
Aeschynomene indica_16486	T	DQ317523_15202	A	KY241814_15203	A	MT120811_48183	T	T<->A	--	--	--	--	--	intergenic	--	--	--
Aeschynomene indica_16489	T	DQ317523_15205	G	KY241814_15206	G	MT120811_48180	T	T<->G	--	--	--	--	--	intergenic	--	--	--
Aeschynomene indica_16490	A	DQ317523_15206	A	KY241814_15207	A	MT120811_48179	C	A<->C	--	--	--	--	--	intergenic	--	--	--
Aeschynomene indica_16495	T	DQ317523_15211	T	KY241814_15212	T	MT120811_48174	C	T<->C	--	--	--	--	--	intergenic	--	--	--
Aeschynomene indica_16497	G	DQ317523_15213	T	KY241814_15214	T	MT120811_48172	G	G<->T	--	--	--	--	--	intergenic	--	--	--
Aeschynomene indica_16520	C	DQ317523_15236	T	KY241814_15237	T	MT120811_48149	T	C<->T	--	--	--	--	--	intergenic	--	--	--
Aeschynomene indica_16521	G	DQ317523_15237	G	KY241814_15238	G	MT120811_48148	T	G<->T	--	--	--	--	--	intergenic	--	--	--
Aeschynomene indica_16528	A	DQ317523_15244	A	KY241814_15245	A	MT120811_48140	G	A<->G	--	--	--	--	--	intergenic	--	--	--
Aeschynomene indica_16529	A	DQ317523_15245	A	KY241814_15246	A	MT120811_48139	G	A<->G	--	--	--	--	--	intergenic	--	--	--
Aeschynomene indica_16533	G	DQ317523_15250	T	KY241814_15251	T	MT120811_48135	T	G<->T	--	--	--	--	--	intergenic	--	--	--
Aeschynomene indica_16536	T	DQ317523_15253	C	KY241814_15254	C	MT120811_48128	T	T<->C	--	--	--	--	--	intergenic	--	--	--
Aeschynomene indica_16540	T	DQ317523_15257	A	KY241814_15258	A	MT120811_48122	T	T<->A	--	--	--	--	--	intergenic	--	--	--
Aeschynomene indica_16541	T	DQ317523_15258	A	KY241814_15259	A	MT120811_48121	A	T<->A	--	--	--	--	--	intergenic	--	--	--
Aeschynomene indica_16563	C	DQ317523_15280	T	KY241814_15281	T	MT120811_48099	T	C<->T	9,2	3	CGC<->CGT	R<->R	syn	rps4	16555	17160	+
Aeschynomene indica_16572	G	DQ317523_15289	A	KY241814_15290	A	MT120811_48090	A	G<->A	18,2	6	GGG<->GGA	G<->G	syn	rps4	16555	17160	+
Aeschynomene indica_16593	C	DQ317523_15310	T	KY241814_15311	T	MT120811_48069	C	C<->T	39,2	13	CGC<->CGT	R<->R	syn	rps4	16555	17160	+
Aeschynomene indica_16602	G	DQ317523_15319	G	KY241814_15320	G	MT120811_48060	A	G<->A	48,2	16	GGG<->GGA	G<->G	syn	rps4	16555	17160	+
Aeschynomene indica_16603	G	DQ317523_15320	T	KY241814_15321	T	MT120811_48059	G	G<->T	49,0	17	GCT<->TCT	A<->S	nonsyn	rps4	16555	17160	+
Aeschynomene indica_16611	T	DQ317523_15328	A	KY241814_15329	A	MT120811_48051	A	T<->A	57,2	19	CCT<->CCA	P<->P	syn	rps4	16555	17160	+
Aeschynomene indica_16628	A	DQ317523_15345	G	KY241814_15346	G	MT120811_48034	G	A<->G	74,1	25	AAG<->AGG	K<->R	nonsyn	rps4	16555	17160	+
Aeschynomene indica_16632	T	DQ317523_15349	A	KY241814_15350	A	MT120811_48030	T	T<->A	78,2	26	CCT<->CCA	P<->P	syn	rps4	16555	17160	+
Aeschynomene indica_16634	C	DQ317523_15351	C	KY241814_15352	C	MT120811_48028	A	C<->A	80,1	27	ACA<->AAA	T<->K	nonsyn	rps4	16555	17160	+
Aeschynomene indica_16639	G	DQ317523_15356	A	KY241814_15357	A	MT120811_48023	G	G<->A	85,0	29	GGA<->AGA	G<->R	nonsyn	rps4	16555	17160	+
Aeschynomene indica_16640	G	DQ317523_15357	A	KY241814_15358	A	MT120811_48022	G	G<->A	86,1	29	GGA<->GAA	G<->E	nonsyn	rps4	16555	17160	+
Aeschynomene indica_16656	C	DQ317523_15373	T	KY241814_15374	T	MT120811_48006	C	C<->T	102,2	34	AAC<->AAT	N<->N	syn	rps4	16555	17160	+
Aeschynomene indica_16662	A	DQ317523_15379	G	KY241814_15380	G	MT120811_48000	G	A<->G	108,2	36	TCA<->TCG	S<->S	syn	rps4	16555	17160	+
Aeschynomene indica_16665	C	DQ317523_15382	C	KY241814_15383	C	MT120811_47997	T	C<->T	111,2	37	CGC<->CGT	R<->R	syn	rps4	16555	17160	+
Aeschynomene indica_16668	T	DQ317523_15385	C	KY241814_15386	C	MT120811_47994	T	T<->C	114,2	38	TCT<->TCC	S<->S	syn	rps4	16555	17160	+
Aeschynomene indica_16669	G	DQ317523_15386	A	KY241814_15387	A	MT120811_47993	G	G<->A	115,0	39	GGT<->AGT	G<->S	nonsyn	rps4	16555	17160	+
Aeschynomene indica_16704	G	DQ317523_15421	A	KY241814_15422	A	MT120811_47958	A	G<->A	150,2	50	GAG<->GAA	E<->E	syn	rps4	16555	17160	+
Aeschynomene indica_16719	G	DQ317523_15436	T	KY241814_15437	T	MT120811_47943	T	G<->T	165,2	55	CGG<->CGT	R<->R	syn	rps4	16555	17160	+
Aeschynomene indica_16750	C	DQ317523_15467	C	KY241814_15468	C	MT120811_47912	A	C<->A	196,0	66	CTT<->ATT	L<->I	nonsyn	rps4	16555	17160	+
Aeschynomene indica_16759	A	DQ317523_15476	G	KY241814_15477	G	MT120811_47903	G	A<->G	205,0	69	ATT<->GTT	I<->V	nonsyn	rps4	16555	17160	+
Aeschynomene indica_16767	C	DQ317523_15484	C	KY241814_15485	C	MT120811_47895	T	C<->T	213,2	71	ATC<->ATT	I<->I	syn	rps4	16555	17160	+
Aeschynomene indica_16770	C	DQ317523_15487	C	KY241814_15488	C	MT120811_47892	T	C<->T	216,2	72	GCC<->GCT	A<->A	syn	rps4	16555	17160	+
Aeschynomene indica_16779	G	DQ317523_15496	T	KY241814_15497	T	MT120811_47883	G	G<->T	225,2	75	GCG<->GCT	A<->A	syn	rps4	16555	17160	+
Aeschynomene indica_16785	G	DQ317523_15502	A	KY241814_15503	A	MT120811_47877	G	G<->A	231,2	77	GGG<->GGA	G<->G	syn	rps4	16555	17160	+
Aeschynomene indica_16791	C	DQ317523_15508	T	KY241814_15509	T	MT120811_47871	C	C<->T	237,2	79	ACC<->ACT	T<->T	syn	rps4	16555	17160	+
Aeschynomene indica_16804	C	DQ317523_15521	T	KY241814_15522	T	MT120811_47858	C	C<->T	250,0	84	CTA<->TTA	L<->L	syn	rps4	16555	17160	+
Aeschynomene indica_16810	T	DQ317523_15527	C	KY241814_15528	C	MT120811_47852	T	T<->C	256,0	86	TTA<->CTA	L<->L	syn	rps4	16555	17160	+
Aeschynomene indica_16824	T	DQ317523_15541	C	KY241814_15542	C	MT120811_47838	T	T<->C	270,2	90	CGT<->CGC	R<->R	syn	rps4	16555	17160	+
Aeschynomene indica_16845	A	DQ317523_15562	G	KY241814_15563	G	MT120811_47817	A	A<->G	291,2	97	CGA<->CGG	R<->R	syn	rps4	16555	17160	+
Aeschynomene indica_16858	T	DQ317523_15575	G	KY241814_15576	G	MT120811_47804	T	T<->G	304,0	102	TCG<->GCG	S<->A	nonsyn	rps4	16555	17160	+
Aeschynomene indica_16866	C	DQ317523_15583	T	KY241814_15584	T	MT120811_47796	T	C<->T	312,2	104	ATC<->ATT	I<->I	syn	rps4	16555	17160	+
Aeschynomene indica_16875	C	DQ317523_15592	A	KY241814_15593	A	MT120811_47787	C	C<->A	321,2	107	GCC<->GCA	A<->A	syn	rps4	16555	17160	+
Aeschynomene indica_16878	A	DQ317523_15595	C	KY241814_15596	C	MT120811_47784	C	A<->C	324,2	108	CGA<->CGC	R<->R	syn	rps4	16555	17160	+
Aeschynomene indica_16885	G	DQ317523_15602	A	KY241814_15603	A	MT120811_47777	G	G<->A	331,0	111	GTT<->ATT	V<->I	nonsyn	rps4	16555	17160	+
Aeschynomene indica_16915	A	DQ317523_15632	C	KY241814_15633	C	MT120811_47747	C	A<->C	361,0	121	AAT<->CAT	N<->H	nonsyn	rps4	16555	17160	+
Aeschynomene indica_16916	A	DQ317523_15633	A	KY241814_15634	A	MT120811_47746	G	A<->G	362,1	121	AAT<->AGT	N<->S	nonsyn	rps4	16555	17160	+
Aeschynomene indica_16941	C	DQ317523_15658	T	KY241814_15659	T	MT120811_47721	T	C<->T	387,2	129	CGC<->CGT	R<->R	syn	rps4	16555	17160	+
Aeschynomene indica_16971	A	DQ317523_15688	G	KY241814_15689	G	MT120811_47691	G	A<->G	417,2	139	AAA<->AAG	K<->K	syn	rps4	16555	17160	+
Aeschynomene indica_16977	A	DQ317523_15694	A	KY241814_15695	A	MT120811_47685	C	A<->C	423,2	141	GAA<->GAC	E<->D	nonsyn	rps4	16555	17160	+
Aeschynomene indica_16988	A	DQ317523_15705	A	KY241814_15706	A	MT120811_47674	T	A<->T	434,1	145	AAA<->ATA	K<->I	nonsyn	rps4	16555	17160	+
Aeschynomene indica_16990	G	DQ317523_15707	A	KY241814_15708	A	MT120811_47672	A	G<->A	436,0	146	GCT<->ACT	A<->T	nonsyn	rps4	16555	17160	+
Aeschynomene indica_16999	C	DQ317523_15716	C	KY241814_15717	C	MT120811_47663	A	C<->A	445,0	149	CAA<->AAA	Q<->K	nonsyn	rps4	16555	17160	+
Aeschynomene indica_17006	A	DQ317523_15723	A	KY241814_15724	A	MT120811_47656	C	A<->C	452,1	151	TAT<->TCT	Y<->S	nonsyn	rps4	16555	17160	+
Aeschynomene indica_17008	C	DQ317523_15725	C	KY241814_15726	C	MT120811_47654	A	C<->A	454,0	152	CTT<->ATT	L<->I	nonsyn	rps4	16555	17160	+
Aeschynomene indica_17013	T	DQ317523_15730	T	KY241814_15731	T	MT120811_47649	A	T<->A	459,2	153	GAT<->GAA	D<->E	nonsyn	rps4	16555	17160	+
Aeschynomene indica_17029	G	DQ317523_15746	A	KY241814_15747	A	MT120811_47633	G	G<->A	475,0	159	GAA<->AAA	E<->K	nonsyn	rps4	16555	17160	+
Aeschynomene indica_17031	A	DQ317523_15748	A	KY241814_15749	A	MT120811_47631	G	A<->G	477,2	159	GAA<->GAG	E<->E	syn	rps4	16555	17160	+
Aeschynomene indica_17034	A	DQ317523_15751	G	KY241814_15752	G	MT120811_47628	G	A<->G	480,2	160	TTA<->TTG	L<->L	syn	rps4	16555	17160	+
Aeschynomene indica_17055	T	DQ317523_15772	C	KY241814_15773	C	MT120811_47607	C	T<->C	501,2	167	CAT<->CAC	H<->H	syn	rps4	16555	17160	+
Aeschynomene indica_17077	G	DQ317523_15794	A	KY241814_15795	A	MT120811_47585	G	G<->A	523,0	175	GTA<->ATA	V<->I	nonsyn	rps4	16555	17160	+
Aeschynomene indica_17079	A	DQ317523_15796	C	KY241814_15797	C	MT120811_47583	C	A<->C	525,2	175	GTA<->GTC	V<->V	syn	rps4	16555	17160	+
Aeschynomene indica_17096	G	DQ317523_15813	A	KY241814_15814	A	MT120811_47566	G	G<->A	542,1	181	AGT<->AAT	S<->N	nonsyn	rps4	16555	17160	+
Aeschynomene indica_17098	C	DQ317523_15815	A	KY241814_15816	A	MT120811_47564	A	C<->A	544,0	182	CAA<->AAA	Q<->K	nonsyn	rps4	16555	17160	+
Aeschynomene indica_17104	A	DQ317523_15821	G	KY241814_15822	G	MT120811_47558	A	A<->G	550,0	184	ATT<->GTT	I<->V	nonsyn	rps4	16555	17160	+
Aeschynomene indica_17118	A	DQ317523_15835	A	KY241814_15836	A	MT120811_47544	T	A<->T	564,2	188	ATA<->ATT	I<->I	syn	rps4	16555	17160	+
Aeschynomene indica_17127	G	DQ317523_15844	A	KY241814_15845	A	MT120811_47535	G	G<->A	573,2	191	TTG<->TTA	L<->L	syn	rps4	16555	17160	+
Aeschynomene indica_17130	G	DQ317523_15847	A	KY241814_15848	A	MT120811_47532	G	G<->A	576,2	192	CTG<->CTA	L<->L	syn	rps4	16555	17160	+
Aeschynomene indica_17166	A	DQ317523_15883	A	KY241814_15884	A	MT120811_47500	C	A<->C	--	--	--	--	--	intergenic	--	--	--
Aeschynomene indica_17171	A	DQ317523_15888	A	KY241814_15889	A	MT120811_47495	T	A<->T	--	--	--	--	--	intergenic	--	--	--
Aeschynomene indica_17413	G	DQ317523_16084	A	KY241814_16085	A	MT120811_47273	G	G<->A	--	--	--	--	--	intergenic	--	--	--
Aeschynomene indica_17415	A	DQ317523_16086	T	KY241814_16087	T	MT120811_47271	A	A<->T	--	--	--	--	--	intergenic	--	--	--
Aeschynomene indica_17420	G	DQ317523_16091	A	KY241814_16092	A	MT120811_47266	A	G<->A	--	--	--	--	--	intergenic	--	--	--
Aeschynomene indica_17504	C	DQ317523_16175	T	KY241814_16176	T	MT120811_47182	T	C<->T	--	--	--	--	--	intergenic	--	--	--
Aeschynomene indica_17506	T	DQ317523_16177	C	KY241814_16178	C	MT120811_47180	C	T<->C	--	--	--	--	--	intergenic	--	--	--
Aeschynomene indica_17512	T	DQ317523_16183	G	KY241814_16184	G	MT120811_47174	G	T<->G	--	--	--	--	--	intergenic	--	--	--
Aeschynomene indica_17520	C	DQ317523_16187	T	KY241814_16188	T	MT120811_47166	C	C<->T	--	--	--	--	--	intergenic	--	--	--
Aeschynomene indica_17522	C	DQ317523_16189	C	KY241814_16190	C	MT120811_47164	T	C<->T	--	--	--	--	--	intergenic	--	--	--
Aeschynomene indica_17529	C	DQ317523_16196	C	KY241814_16197	C	MT120811_47157	T	C<->T	--	--	--	--	--	intergenic	--	--	--
Aeschynomene indica_17531	G	DQ317523_16198	G	KY241814_16199	G	MT120811_47155	A	G<->A	--	--	--	--	--	intergenic	--	--	--
Aeschynomene indica_17534	C	DQ317523_16201	G	KY241814_16202	G	MT120811_47152	G	C<->G	--	--	--	--	--	intergenic	--	--	--
Aeschynomene indica_17540	G	DQ317523_16207	T	KY241814_16208	T	MT120811_47146	T	G<->T	--	--	--	--	--	intergenic	--	--	--
Aeschynomene indica_17541	C	DQ317523_16208	G	KY241814_16209	G	MT120811_47145	G	C<->G	--	--	--	--	--	intergenic	--	--	--
Aeschynomene indica_17543	G	DQ317523_16210	A	KY241814_16211	A	MT120811_47143	G	G<->A	--	--	--	--	--	intergenic	--	--	--
Aeschynomene indica_17950	A	DQ317523_16594	G	KY241814_16595	G	MT120811_46710	A	A<->G	--	--	--	--	--	intergenic	--	--	--
Aeschynomene indica_17953	G	DQ317523_16597	G	KY241814_16598	G	MT120811_46699	A	G<->A	--	--	--	--	--	intergenic	--	--	--
Aeschynomene indica_17961	C	DQ317523_16605	C	KY241814_16606	C	MT120811_46691	T	C<->T	--	--	--	--	--	intergenic	--	--	--
Aeschynomene indica_17962	T	DQ317523_16606	C	KY241814_16607	C	MT120811_46690	T	T<->C	--	--	--	--	--	intergenic	--	--	--
Aeschynomene indica_17967	T	DQ317523_16611	T	KY241814_16612	T	MT120811_46685	C	T<->C	--	--	--	--	--	intergenic	--	--	--
Aeschynomene indica_17981	G	DQ317523_16625	A	KY241814_16626	A	MT120811_46671	G	G<->A	--	--	--	--	--	intergenic	--	--	--
Aeschynomene indica_17995	C	DQ317523_16640	G	KY241814_16641	G	MT120811_46657	C	C<->G	--	--	--	--	--	intergenic	--	--	--
Aeschynomene indica_17996	A	DQ317523_16641	G	KY241814_16642	G	MT120811_46656	G	A<->G	--	--	--	--	--	intergenic	--	--	--
Aeschynomene indica_17998	A	DQ317523_16643	T	KY241814_16644	T	MT120811_46654	T	A<->T	--	--	--	--	--	intergenic	--	--	--
Aeschynomene indica_17999	A	DQ317523_16644	T	KY241814_16645	T	MT120811_46653	T	A<->T	--	--	--	--	--	intergenic	--	--	--
Aeschynomene indica_18002	A	DQ317523_16647	T	KY241814_16648	T	MT120811_46650	T	A<->T	--	--	--	--	--	intergenic	--	--	--
Aeschynomene indica_18021	C	DQ317523_16666	T	KY241814_16667	T	MT120811_46631	T	C<->T	--	--	--	--	--	intergenic	--	--	--
Aeschynomene indica_18043	T	DQ317523_16688	C	KY241814_16689	C	MT120811_46609	C	T<->C	--	--	--	--	--	intergenic	--	--	--
Aeschynomene indica_18046	C	DQ317523_16691	A	KY241814_16692	A	MT120811_46606	C	C<->A	--	--	--	--	--	intergenic	--	--	--
Aeschynomene indica_18049	T	DQ317523_16694	C	KY241814_16695	C	MT120811_46603	T	T<->C	--	--	--	--	--	intergenic	--	--	--
Aeschynomene indica_18051	A	DQ317523_16696	T	KY241814_16697	T	MT120811_46601	T	A<->T	--	--	--	--	--	intergenic	--	--	--
Aeschynomene indica_18053	G	DQ317523_16698	A	KY241814_16699	A	MT120811_46599	A	G<->A	--	--	--	--	--	intergenic	--	--	--
Aeschynomene indica_18055	A	DQ317523_16700	G	KY241814_16701	G	MT120811_46597	G	A<->G	--	--	--	--	--	intergenic	--	--	--
Aeschynomene indica_18059	T	DQ317523_16704	A	KY241814_16705	A	MT120811_46593	A	T<->A	--	--	--	--	--	intergenic	--	--	--
Aeschynomene indica_18060	A	DQ317523_16705	T	KY241814_16706	T	MT120811_46592	T	A<->T	--	--	--	--	--	intergenic	--	--	--
Aeschynomene indica_18095	G	DQ317523_16739	T	KY241814_16740	T	MT120811_46558	G	G<->T	--	--	--	--	--	intergenic	--	--	--
Aeschynomene indica_18104	T	DQ317523_16748	C	KY241814_16749	C	MT120811_46549	C	T<->C	--	--	--	--	--	intergenic	--	--	--
Aeschynomene indica_18107	C	DQ317523_16751	C	KY241814_16752	C	MT120811_46546	A	C<->A	--	--	--	--	--	intergenic	--	--	--
Aeschynomene indica_18112	C	DQ317523_16756	A	KY241814_16757	A	MT120811_46541	C	C<->A	--	--	--	--	--	intergenic	--	--	--
Aeschynomene indica_18113	T	DQ317523_16757	C	KY241814_16758	C	MT120811_46540	T	T<->C	--	--	--	--	--	intergenic	--	--	--
Aeschynomene indica_18115	C	DQ317523_16759	T	KY241814_16760	T	MT120811_46538	C	C<->T	--	--	--	--	--	intergenic	--	--	--
Aeschynomene indica_18123	G	DQ317523_16767	G	KY241814_16768	G	MT120811_46530	A	G<->A	--	--	--	--	--	intergenic	--	--	--
Aeschynomene indica_18124	C	DQ317523_16768	T	KY241814_16769	T	MT120811_46529	C	C<->T	--	--	--	--	--	intergenic	--	--	--
Aeschynomene indica_18128	A	DQ317523_16775	A	KY241814_16776	A	MT120811_46525	G	A<->G	--	--	--	--	--	intergenic	--	--	--
Aeschynomene indica_18132	G	DQ317523_16779	A	KY241814_16780	A	MT120811_46521	G	G<->A	--	--	--	--	--	intergenic	--	--	--
Aeschynomene indica_18137	A	DQ317523_16784	T	KY241814_16785	T	MT120811_46516	A	A<->T	--	--	--	--	--	intergenic	--	--	--
Aeschynomene indica_18141	G	DQ317523_16788	A	KY241814_16789	A	MT120811_46512	A	G<->A	--	--	--	--	--	intergenic	--	--	--
Aeschynomene indica_18155	C	DQ317523_16802	C	KY241814_16803	C	MT120811_46498	T	C<->T	--	--	--	--	--	intergenic	--	--	--
Aeschynomene indica_18158	A	DQ317523_16805	G	KY241814_16806	G	MT120811_46495	A	A<->G	--	--	--	--	--	intergenic	--	--	--
Aeschynomene indica_18166	G	DQ317523_16813	A	KY241814_16814	A	MT120811_46487	A	G<->A	--	--	--	--	--	intergenic	--	--	--
Aeschynomene indica_18167	C	DQ317523_16814	G	KY241814_16815	G	MT120811_46486	C	C<->G	--	--	--	--	--	intergenic	--	--	--
Aeschynomene indica_18204	T	DQ317523_16844	G	KY241814_16845	G	MT120811_46460	T	T<->G	--	--	--	--	--	intergenic	--	--	--
Aeschynomene indica_18206	T	DQ317523_16846	G	KY241814_16847	G	MT120811_46458	T	T<->G	--	--	--	--	--	intergenic	--	--	--
Aeschynomene indica_18222	C	DQ317523_16857	A	KY241814_16858	A	MT120811_46452	C	C<->A	--	--	--	--	--	intergenic	--	--	--
Aeschynomene indica_18224	T	DQ317523_16859	G	KY241814_16860	G	MT120811_46450	T	T<->G	--	--	--	--	--	intergenic	--	--	--
Aeschynomene indica_18229	T	DQ317523_16864	A	KY241814_16865	A	MT120811_46445	A	T<->A	--	--	--	--	--	intergenic	--	--	--
Aeschynomene indica_18231	C	DQ317523_16866	C	KY241814_16867	C	MT120811_46443	A	C<->A	--	--	--	--	--	intergenic	--	--	--
Aeschynomene indica_18233	G	DQ317523_16868	A	KY241814_16869	A	MT120811_46441	G	G<->A	--	--	--	--	--	intergenic	--	--	--
Aeschynomene indica_18237	C	DQ317523_16872	T	KY241814_16873	T	MT120811_46437	C	C<->T	--	--	--	--	--	intergenic	--	--	--
Aeschynomene indica_18239	G	DQ317523_16874	C	KY241814_16875	C	MT120811_46435	G	G<->C	--	--	--	--	--	intergenic	--	--	--
Aeschynomene indica_18240	A	DQ317523_16875	G	KY241814_16876	G	MT120811_46434	G	A<->G	--	--	--	--	--	intergenic	--	--	--
Aeschynomene indica_18243	T	DQ317523_16878	A	KY241814_16879	A	MT120811_46431	T	T<->A	--	--	--	--	--	intergenic	--	--	--
Aeschynomene indica_18249	A	DQ317523_16884	G	KY241814_16885	G	MT120811_46425	G	A<->G	--	--	--	--	--	intergenic	--	--	--
Aeschynomene indica_18259	A	DQ317523_16894	G	KY241814_16895	G	MT120811_46415	G	A<->G	--	--	--	--	--	intergenic	--	--	--
Aeschynomene indica_18264	C	DQ317523_16899	T	KY241814_16900	T	MT120811_46410	T	C<->T	--	--	--	--	--	intergenic	--	--	--
Aeschynomene indica_18268	C	DQ317523_16903	T	KY241814_16904	T	MT120811_46406	C	C<->T	--	--	--	--	--	intergenic	--	--	--
Aeschynomene indica_18282	G	DQ317523_16917	A	KY241814_16918	A	MT120811_46392	G	G<->A	--	--	--	--	--	intergenic	--	--	--
Aeschynomene indica_18296	T	DQ317523_16930	C	KY241814_16931	C	MT120811_46379	C	T<->C	--	--	--	--	--	intergenic	--	--	--
Aeschynomene indica_18298	G	DQ317523_16932	A	KY241814_16933	A	MT120811_46377	G	G<->A	--	--	--	--	--	intergenic	--	--	--
Aeschynomene indica_18313	G	DQ317523_16947	A	KY241814_16948	A	MT120811_46362	A	G<->A	--	--	--	--	--	intergenic	--	--	--
Aeschynomene indica_18314	C	DQ317523_16948	T	KY241814_16949	T	MT120811_46361	C	C<->T	--	--	--	--	--	intergenic	--	--	--
Aeschynomene indica_18316	G	DQ317523_16950	A	KY241814_16951	A	MT120811_46359	G	G<->A	--	--	--	--	--	intergenic	--	--	--
Aeschynomene indica_18321	A	DQ317523_16955	G	KY241814_16956	G	MT120811_46354	A	A<->G	--	--	--	--	--	intergenic	--	--	--
Aeschynomene indica_18335	G	DQ317523_16969	C	KY241814_16970	C	MT120811_46340	G	G<->C	--	--	--	--	--	intergenic	--	--	--
Aeschynomene indica_18342	A	DQ317523_16976	A	KY241814_16977	A	MT120811_46333	T	A<->T	--	--	--	--	--	intergenic	--	--	--
Aeschynomene indica_18346	A	DQ317523_16980	A	KY241814_16981	A	MT120811_46329	G	A<->G	--	--	--	--	--	intergenic	--	--	--
Aeschynomene indica_18363	T	DQ317523_16997	A	KY241814_16998	A	MT120811_46312	A	T<->A	--	--	--	--	--	intergenic	--	--	--
Aeschynomene indica_18371	T	DQ317523_17005	G	KY241814_17006	G	MT120811_46304	G	T<->G	--	--	--	--	--	intergenic	--	--	--
Aeschynomene indica_18381	A	DQ317523_17013	G	KY241814_17014	G	MT120811_46296	A	A<->G	--	--	--	--	--	intergenic	--	--	--
Aeschynomene indica_18382	T	DQ317523_17014	T	KY241814_17015	T	MT120811_46295	C	T<->C	--	--	--	--	--	intergenic	--	--	--
Aeschynomene indica_18393	T	DQ317523_17024	C	KY241814_17025	C	MT120811_46287	T	T<->C	--	--	--	--	--	intergenic	--	--	--
Aeschynomene indica_18399	C	DQ317523_17030	C	KY241814_17031	C	MT120811_46280	A	C<->A	--	--	--	--	--	intergenic	--	--	--
Aeschynomene indica_18410	G	DQ317523_17041	A	KY241814_17042	A	MT120811_46269	G	G<->A	--	--	--	--	--	intergenic	--	--	--
Aeschynomene indica_18422	A	DQ317523_17053	T	KY241814_17054	T	MT120811_46257	A	A<->T	--	--	--	--	--	intergenic	--	--	--
Aeschynomene indica_18423	G	DQ317523_17054	C	KY241814_17055	C	MT120811_46256	G	G<->C	--	--	--	--	--	intergenic	--	--	--
Aeschynomene indica_18424	C	DQ317523_17055	A	KY241814_17056	A	MT120811_46255	A	C<->A	--	--	--	--	--	intergenic	--	--	--
Aeschynomene indica_18449	G	DQ317523_17080	T	KY241814_17081	T	MT120811_46230	G	G<->T	--	--	--	--	--	intergenic	--	--	--
Aeschynomene indica_18454	C	DQ317523_17086	T	KY241814_17087	T	MT120811_46225	C	C<->T	--	--	--	--	--	intergenic	--	--	--
Aeschynomene indica_18473	T	DQ317523_17105	T	KY241814_17106	T	MT120811_46206	C	T<->C	--	--	--	--	--	intergenic	--	--	--
Aeschynomene indica_18475	C	DQ317523_17107	T	KY241814_17108	T	MT120811_46204	C	C<->T	--	--	--	--	--	intergenic	--	--	--
Aeschynomene indica_18476	A	DQ317523_17108	T	KY241814_17109	T	MT120811_46203	T	A<->T	--	--	--	--	--	intergenic	--	--	--
Aeschynomene indica_18481	G	DQ317523_17113	T	KY241814_17114	T	MT120811_46198	T	G<->T	--	--	--	--	--	intergenic	--	--	--
Aeschynomene indica_18499	C	DQ317523_17127	C	KY241814_17128	C	MT120811_46184	T	C<->T	--	--	--	--	--	intergenic	--	--	--
Aeschynomene indica_18501	A	DQ317523_17129	G	KY241814_17130	G	MT120811_46182	G	A<->G	--	--	--	--	--	intergenic	--	--	--
Aeschynomene indica_18531	T	DQ317523_17145	C	KY241814_17146	C	MT120811_46166	C	T<->C	--	--	--	--	--	intergenic	--	--	--
Aeschynomene indica_18558	T	DQ317523_17164	C	KY241814_17165	C	MT120811_46147	T	T<->C	--	--	--	--	--	intergenic	--	--	--
Aeschynomene indica_18567	A	DQ317523_17173	G	KY241814_17174	G	MT120811_46137	A	A<->G	--	--	--	--	--	intergenic	--	--	--
Aeschynomene indica_18586	G	DQ317523_17192	G	KY241814_17193	G	MT120811_46118	A	G<->A	--	--	--	--	--	intergenic	--	--	--
Aeschynomene indica_18587	A	DQ317523_17193	A	KY241814_17194	A	MT120811_46117	C	A<->C	--	--	--	--	--	intergenic	--	--	--
Aeschynomene indica_18588	G	DQ317523_17194	A	KY241814_17195	A	MT120811_46116	A	G<->A	--	--	--	--	--	intergenic	--	--	--
Aeschynomene indica_18602	A	DQ317523_17208	G	KY241814_17209	G	MT120811_46102	G	A<->G	--	--	--	--	--	intergenic	--	--	--
Aeschynomene indica_18610	A	DQ317523_17216	G	KY241814_17217	G	MT120811_46094	A	A<->G	--	--	--	--	--	intergenic	--	--	--
Aeschynomene indica_18642	G	DQ317523_17257	A	KY241814_17258	A	MT120811_46053	G	G<->A	8,1	3	CGG<->CAG	R<->Q	nonsyn	ycf3	18635	18862	+
Aeschynomene indica_18645	G	DQ317523_17260	T	KY241814_17261	T	MT120811_46050	T	G<->T	11,1	4	CGC<->CTC	R<->L	nonsyn	ycf3	18635	18862	+
Aeschynomene indica_18649	T	DQ317523_17264	T	KY241814_17265	T	MT120811_46046	G	T<->G	15,2	5	AAT<->AAG	N<->K	nonsyn	ycf3	18635	18862	+
Aeschynomene indica_18675	G	DQ317523_17290	A	KY241814_17291	A	MT120811_46020	A	G<->A	41,1	14	TGC<->TAC	C<->Y	nonsyn	ycf3	18635	18862	+
Aeschynomene indica_18700	T	DQ317523_17315	C	KY241814_17316	C	MT120811_45995	C	T<->C	66,2	22	GAT<->GAC	D<->D	syn	ycf3	18635	18862	+
Aeschynomene indica_18702	G	DQ317523_17317	G	KY241814_17318	G	MT120811_45993	T	G<->T	68,1	23	TGG<->TTG	W<->L	nonsyn	ycf3	18635	18862	+
Aeschynomene indica_18747	C	DQ317523_17362	C	KY241814_17363	C	MT120811_45948	A	C<->A	113,1	38	GCC<->GAC	A<->D	nonsyn	ycf3	18635	18862	+
Aeschynomene indica_18753	T	DQ317523_17368	C	KY241814_17369	C	MT120811_45942	C	T<->C	119,1	40	TTC<->TCC	F<->S	nonsyn	ycf3	18635	18862	+
Aeschynomene indica_18765	T	DQ317523_17380	C	KY241814_17381	C	MT120811_45930	C	T<->C	131,1	44	ATG<->ACG	M<->T	nonsyn	ycf3	18635	18862	+
Aeschynomene indica_18777	G	DQ317523_17392	T	KY241814_17393	T	MT120811_45918	G	G<->T	143,1	48	CGA<->CTA	R<->L	nonsyn	ycf3	18635	18862	+
Aeschynomene indica_18786	A	DQ317523_17401	G	KY241814_17402	G	MT120811_45909	A	A<->G	152,1	51	TAG<->TGG	X<->W	nonsyn	ycf3	18635	18862	+
Aeschynomene indica_18801	G	DQ317523_17416	G	KY241814_17417	G	MT120811_45894	T	G<->T	167,1	56	GGG<->GTG	G<->V	nonsyn	ycf3	18635	18862	+
Aeschynomene indica_18804	A	DQ317523_17419	G	KY241814_17420	G	MT120811_45891	A	A<->G	170,1	57	CAC<->CGC	H<->R	nonsyn	ycf3	18635	18862	+
Aeschynomene indica_18810	A	DQ317523_17425	G	KY241814_17426	G	MT120811_45885	A	A<->G	176,1	59	AAC<->AGC	N<->S	nonsyn	ycf3	18635	18862	+
Aeschynomene indica_18816	T	DQ317523_17431	C	KY241814_17432	C	MT120811_45879	C	T<->C	182,1	61	ATC<->ACC	I<->T	nonsyn	ycf3	18635	18862	+
Aeschynomene indica_18819	G	DQ317523_17434	A	KY241814_17435	A	MT120811_45876	G	G<->A	185,1	62	CGT<->CAT	R<->H	nonsyn	ycf3	18635	18862	+
Aeschynomene indica_18820	T	DQ317523_17435	T	KY241814_17436	T	MT120811_45875	C	T<->C	186,2	62	CGT<->CGC	R<->R	syn	ycf3	18635	18862	+
Aeschynomene indica_18828	C	DQ317523_17443	C	KY241814_17444	C	MT120811_45867	T	C<->T	194,1	65	CCC<->CTC	P<->L	nonsyn	ycf3	18635	18862	+
Aeschynomene indica_18840	T	DQ317523_17455	T	KY241814_17456	T	MT120811_45855	C	T<->C	206,1	69	ATA<->ACA	I<->T	nonsyn	ycf3	18635	18862	+
Aeschynomene indica_18908	C	DQ317523_17519	C	KY241814_17520	C	MT120811_45801	T	C<->T	--	--	--	--	--	intergenic	--	--	--
Aeschynomene indica_18909	G	DQ317523_17520	A	KY241814_17521	A	MT120811_45800	G	G<->A	--	--	--	--	--	intergenic	--	--	--
Aeschynomene indica_18912	C	DQ317523_17523	C	KY241814_17524	C	MT120811_45797	T	C<->T	--	--	--	--	--	intergenic	--	--	--
Aeschynomene indica_18974	G	DQ317523_17588	C	KY241814_17589	C	MT120811_45739	C	G<->C	--	--	--	--	--	intergenic	--	--	--
Aeschynomene indica_18993	T	DQ317523_17607	C	KY241814_17608	C	MT120811_45720	C	T<->C	--	--	--	--	--	intergenic	--	--	--
Aeschynomene indica_19009	A	DQ317523_17623	T	KY241814_17624	T	MT120811_45704	A	A<->T	--	--	--	--	--	intergenic	--	--	--
Aeschynomene indica_19010	A	DQ317523_17624	G	KY241814_17625	G	MT120811_45703	G	A<->G	--	--	--	--	--	intergenic	--	--	--
Aeschynomene indica_19011	T	DQ317523_17625	A	KY241814_17626	A	MT120811_45702	A	T<->A	--	--	--	--	--	intergenic	--	--	--
Aeschynomene indica_19054	G	DQ317523_17657	A	KY241814_17658	A	MT120811_45670	G	G<->A	--	--	--	--	--	intergenic	--	--	--
Aeschynomene indica_19055	G	DQ317523_17658	A	KY241814_17659	A	MT120811_45669	A	G<->A	--	--	--	--	--	intergenic	--	--	--
Aeschynomene indica_19060	C	DQ317523_17663	T	KY241814_17664	T	MT120811_45664	C	C<->T	--	--	--	--	--	intergenic	--	--	--
Aeschynomene indica_19067	T	DQ317523_17675	C	KY241814_17676	C	MT120811_45654	T	T<->C	--	--	--	--	--	intergenic	--	--	--
Aeschynomene indica_19097	G	DQ317523_17705	A	KY241814_17706	A	MT120811_45624	G	G<->A	--	--	--	--	--	intergenic	--	--	--
Aeschynomene indica_19106	C	DQ317523_17714	T	KY241814_17715	T	MT120811_45615	C	C<->T	--	--	--	--	--	intergenic	--	--	--
Aeschynomene indica_19112	A	DQ317523_17720	G	KY241814_17721	G	MT120811_45609	A	A<->G	--	--	--	--	--	intergenic	--	--	--
Aeschynomene indica_19117	A	DQ317523_17725	C	KY241814_17726	C	MT120811_45604	A	A<->C	--	--	--	--	--	intergenic	--	--	--
Aeschynomene indica_19121	G	DQ317523_17729	A	KY241814_17730	A	MT120811_45600	A	G<->A	--	--	--	--	--	intergenic	--	--	--
Aeschynomene indica_19122	G	DQ317523_17730	A	KY241814_17731	A	MT120811_45599	A	G<->A	--	--	--	--	--	intergenic	--	--	--
Aeschynomene indica_19123	T	DQ317523_17731	C	KY241814_17732	C	MT120811_45598	C	T<->C	--	--	--	--	--	intergenic	--	--	--
Aeschynomene indica_19124	G	DQ317523_17732	G	KY241814_17733	G	MT120811_45597	A	G<->A	--	--	--	--	--	intergenic	--	--	--
Aeschynomene indica_19125	A	DQ317523_17733	C	KY241814_17734	C	MT120811_45596	A	A<->C	--	--	--	--	--	intergenic	--	--	--
Aeschynomene indica_19132	G	DQ317523_17740	G	KY241814_17741	G	MT120811_45589	T	G<->T	--	--	--	--	--	intergenic	--	--	--
Aeschynomene indica_19133	G	DQ317523_17741	A	KY241814_17742	A	MT120811_45588	G	G<->A	--	--	--	--	--	intergenic	--	--	--
Aeschynomene indica_19134	G	DQ317523_17742	A	KY241814_17743	A	MT120811_45587	G	G<->A	--	--	--	--	--	intergenic	--	--	--
Aeschynomene indica_19135	C	DQ317523_17743	C	KY241814_17744	C	MT120811_45586	A	C<->A	--	--	--	--	--	intergenic	--	--	--
Aeschynomene indica_19136	C	DQ317523_17744	C	KY241814_17745	C	MT120811_45585	T	C<->T	--	--	--	--	--	intergenic	--	--	--
Aeschynomene indica_19141	G	DQ317523_17745	G	KY241814_17746	G	MT120811_45580	C	G<->C	--	--	--	--	--	intergenic	--	--	--
Aeschynomene indica_19145	G	DQ317523_17749	C	KY241814_17750	C	MT120811_45574	G	G<->C	--	--	--	--	--	intergenic	--	--	--
Aeschynomene indica_19153	A	DQ317523_17757	A	KY241814_17758	A	MT120811_45558	T	A<->T	--	--	--	--	--	intergenic	--	--	--
Aeschynomene indica_19157	C	DQ317523_17761	C	KY241814_17762	C	MT120811_45553	A	C<->A	--	--	--	--	--	intergenic	--	--	--
Aeschynomene indica_19163	C	DQ317523_17765	C	KY241814_17766	C	MT120811_45546	A	C<->A	--	--	--	--	--	intergenic	--	--	--
Aeschynomene indica_19164	T	DQ317523_17766	T	KY241814_17767	T	MT120811_45545	G	T<->G	--	--	--	--	--	intergenic	--	--	--
Aeschynomene indica_19166	T	DQ317523_17768	A	KY241814_17769	A	MT120811_45543	T	T<->A	--	--	--	--	--	intergenic	--	--	--
Aeschynomene indica_19168	A	DQ317523_17770	C	KY241814_17771	C	MT120811_45541	A	A<->C	--	--	--	--	--	intergenic	--	--	--
Aeschynomene indica_19177	C	DQ317523_17779	G	KY241814_17780	G	MT120811_45532	G	C<->G	--	--	--	--	--	intergenic	--	--	--
Aeschynomene indica_19184	T	DQ317523_17786	C	KY241814_17787	C	MT120811_45525	T	T<->C	--	--	--	--	--	intergenic	--	--	--
Aeschynomene indica_19192	T	DQ317523_17794	C	KY241814_17795	C	MT120811_45517	C	T<->C	--	--	--	--	--	intergenic	--	--	--
Aeschynomene indica_19209	C	DQ317523_17811	A	KY241814_17812	A	MT120811_45500	C	C<->A	--	--	--	--	--	intergenic	--	--	--
Aeschynomene indica_19217	T	DQ317523_17819	C	KY241814_17820	C	MT120811_45492	T	T<->C	--	--	--	--	--	intergenic	--	--	--
Aeschynomene indica_19218	A	DQ317523_17820	G	KY241814_17821	G	MT120811_45491	A	A<->G	--	--	--	--	--	intergenic	--	--	--
Aeschynomene indica_19220	G	DQ317523_17822	T	KY241814_17823	T	MT120811_45489	G	G<->T	--	--	--	--	--	intergenic	--	--	--
Aeschynomene indica_19221	A	DQ317523_17823	A	KY241814_17824	A	MT120811_45486	T	A<->T	--	--	--	--	--	intergenic	--	--	--
Aeschynomene indica_19225	A	DQ317523_17827	T	KY241814_17828	T	MT120811_45482	T	A<->T	--	--	--	--	--	intergenic	--	--	--
Aeschynomene indica_19245	G	DQ317523_17847	A	KY241814_17848	A	MT120811_45462	G	G<->A	--	--	--	--	--	intergenic	--	--	--
Aeschynomene indica_19259	T	DQ317523_17861	A	KY241814_17862	A	MT120811_45448	T	T<->A	--	--	--	--	--	intergenic	--	--	--
Aeschynomene indica_19278	G	DQ317523_17884	A	KY241814_17885	A	MT120811_45433	G	G<->A	--	--	--	--	--	intergenic	--	--	--
Aeschynomene indica_19283	A	DQ317523_17893	A	KY241814_17894	A	MT120811_45430	G	A<->G	--	--	--	--	--	intergenic	--	--	--
Aeschynomene indica_19289	T	DQ317523_17900	A	KY241814_17901	A	MT120811_45424	T	T<->A	--	--	--	--	--	intergenic	--	--	--
Aeschynomene indica_19297	A	DQ317523_17908	C	KY241814_17909	C	MT120811_45416	A	A<->C	--	--	--	--	--	intergenic	--	--	--
Aeschynomene indica_19299	G	DQ317523_17910	A	KY241814_17911	A	MT120811_45414	A	G<->A	--	--	--	--	--	intergenic	--	--	--
Aeschynomene indica_19312	G	DQ317523_17922	A	KY241814_17923	A	MT120811_45398	G	G<->A	--	--	--	--	--	intergenic	--	--	--
Aeschynomene indica_19315	A	DQ317523_17925	G	KY241814_17926	G	MT120811_45395	A	A<->G	--	--	--	--	--	intergenic	--	--	--
Aeschynomene indica_19316	T	DQ317523_17926	G	KY241814_17927	G	MT120811_45394	T	T<->G	--	--	--	--	--	intergenic	--	--	--
Aeschynomene indica_19327	A	DQ317523_17933	T	KY241814_17934	T	MT120811_45383	A	A<->T	--	--	--	--	--	intergenic	--	--	--
Aeschynomene indica_19329	A	DQ317523_17935	T	KY241814_17936	T	MT120811_45381	A	A<->T	--	--	--	--	--	intergenic	--	--	--
Aeschynomene indica_19336	T	DQ317523_17942	T	KY241814_17943	T	MT120811_45377	G	T<->G	--	--	--	--	--	intergenic	--	--	--
Aeschynomene indica_19342	A	DQ317523_17948	A	KY241814_17949	A	MT120811_45371	C	A<->C	--	--	--	--	--	intergenic	--	--	--
Aeschynomene indica_19345	G	DQ317523_17951	T	KY241814_17952	T	MT120811_45368	T	G<->T	--	--	--	--	--	intergenic	--	--	--
Aeschynomene indica_19346	G	DQ317523_17952	A	KY241814_17953	A	MT120811_45367	G	G<->A	--	--	--	--	--	intergenic	--	--	--
Aeschynomene indica_19350	A	DQ317523_17956	T	KY241814_17957	T	MT120811_45363	T	A<->T	--	--	--	--	--	intergenic	--	--	--
Aeschynomene indica_19351	C	DQ317523_17957	A	KY241814_17958	A	MT120811_45362	C	C<->A	--	--	--	--	--	intergenic	--	--	--
Aeschynomene indica_19363	C	DQ317523_17969	T	KY241814_17970	T	MT120811_45350	C	C<->T	--	--	--	--	--	intergenic	--	--	--
Aeschynomene indica_19375	T	DQ317523_17981	T	KY241814_17982	T	MT120811_45338	A	T<->A	--	--	--	--	--	intergenic	--	--	--
Aeschynomene indica_19376	A	DQ317523_17982	C	KY241814_17983	C	MT120811_45337	A	A<->C	--	--	--	--	--	intergenic	--	--	--
Aeschynomene indica_19377	G	DQ317523_17983	T	KY241814_17984	T	MT120811_45336	T	G<->T	--	--	--	--	--	intergenic	--	--	--
Aeschynomene indica_19384	A	DQ317523_17990	G	KY241814_17991	G	MT120811_45329	A	A<->G	--	--	--	--	--	intergenic	--	--	--
Aeschynomene indica_19387	G	DQ317523_17993	G	KY241814_17994	G	MT120811_45326	A	G<->A	--	--	--	--	--	intergenic	--	--	--
Aeschynomene indica_19390	G	DQ317523_17996	A	KY241814_17997	A	MT120811_45323	A	G<->A	--	--	--	--	--	intergenic	--	--	--
Aeschynomene indica_19394	T	DQ317523_18000	C	KY241814_18001	C	MT120811_45319	C	T<->C	--	--	--	--	--	intergenic	--	--	--
Aeschynomene indica_19399	A	DQ317523_18005	G	KY241814_18006	G	MT120811_45314	G	A<->G	--	--	--	--	--	intergenic	--	--	--
Aeschynomene indica_19400	G	DQ317523_18006	C	KY241814_18007	C	MT120811_45313	C	G<->C	--	--	--	--	--	intergenic	--	--	--
Aeschynomene indica_19422	G	DQ317523_18032	G	KY241814_18033	G	MT120811_45286	A	G<->A	--	--	--	--	--	intergenic	--	--	--
Aeschynomene indica_19436	A	DQ317523_18047	A	KY241814_18048	A	MT120811_45272	C	A<->C	--	--	--	--	--	intergenic	--	--	--
Aeschynomene indica_19437	A	DQ317523_18048	A	KY241814_18049	A	MT120811_45271	T	A<->T	--	--	--	--	--	intergenic	--	--	--
Aeschynomene indica_19441	A	DQ317523_18052	G	KY241814_18053	G	MT120811_45267	A	A<->G	--	--	--	--	--	intergenic	--	--	--
Aeschynomene indica_19471	A	DQ317523_18066	G	KY241814_18067	G	MT120811_45246	A	A<->G	--	--	--	--	--	intergenic	--	--	--
Aeschynomene indica_19481	G	DQ317523_18069	C	KY241814_18070	C	MT120811_45243	C	G<->C	--	--	--	--	--	intergenic	--	--	--
Aeschynomene indica_19500	C	DQ317523_18088	T	KY241814_18089	T	MT120811_45224	C	C<->T	--	--	--	--	--	intergenic	--	--	--
Aeschynomene indica_19506	A	DQ317523_18094	A	KY241814_18095	A	MT120811_45218	T	A<->T	--	--	--	--	--	intergenic	--	--	--
Aeschynomene indica_19507	T	DQ317523_18095	A	KY241814_18096	A	MT120811_45217	T	T<->A	--	--	--	--	--	intergenic	--	--	--
Aeschynomene indica_19512	T	DQ317523_18101	T	KY241814_18102	T	MT120811_45212	C	T<->C	--	--	--	--	--	intergenic	--	--	--
Aeschynomene indica_19513	C	DQ317523_18102	C	KY241814_18103	C	MT120811_45211	T	C<->T	--	--	--	--	--	intergenic	--	--	--
Aeschynomene indica_19514	A	DQ317523_18105	T	KY241814_18106	T	MT120811_45210	T	A<->T	--	--	--	--	--	intergenic	--	--	--
Aeschynomene indica_19524	G	DQ317523_18115	A	KY241814_18116	A	MT120811_45200	G	G<->A	--	--	--	--	--	intergenic	--	--	--
Aeschynomene indica_19530	C	DQ317523_18121	C	KY241814_18122	C	MT120811_45194	T	C<->T	--	--	--	--	--	intergenic	--	--	--
Aeschynomene indica_19532	C	DQ317523_18123	T	KY241814_18124	T	MT120811_45192	C	C<->T	--	--	--	--	--	intergenic	--	--	--
Aeschynomene indica_19548	A	DQ317523_18129	T	KY241814_18130	T	MT120811_45184	A	A<->T	--	--	--	--	--	intergenic	--	--	--
Aeschynomene indica_19552	G	DQ317523_18133	A	KY241814_18134	A	MT120811_45180	G	G<->A	--	--	--	--	--	intergenic	--	--	--
Aeschynomene indica_19555	A	DQ317523_18136	A	KY241814_18137	A	MT120811_45177	G	A<->G	--	--	--	--	--	intergenic	--	--	--
Aeschynomene indica_19557	G	DQ317523_18138	A	KY241814_18139	A	MT120811_45175	A	G<->A	--	--	--	--	--	intergenic	--	--	--
Aeschynomene indica_19558	T	DQ317523_18139	A	KY241814_18140	A	MT120811_45174	T	T<->A	--	--	--	--	--	intergenic	--	--	--
Aeschynomene indica_19559	C	DQ317523_18140	A	KY241814_18141	A	MT120811_45173	C	C<->A	--	--	--	--	--	intergenic	--	--	--
Aeschynomene indica_19564	G	DQ317523_18145	G	KY241814_18146	G	MT120811_45167	A	G<->A	--	--	--	--	--	intergenic	--	--	--
Aeschynomene indica_19574	T	DQ317523_18155	C	KY241814_18156	C	MT120811_45157	T	T<->C	--	--	--	--	--	intergenic	--	--	--
Aeschynomene indica_19588	G	DQ317523_18169	T	KY241814_18170	T	MT120811_45143	T	G<->T	--	--	--	--	--	intergenic	--	--	--
Aeschynomene indica_19589	C	DQ317523_18170	C	KY241814_18171	C	MT120811_45142	G	C<->G	--	--	--	--	--	intergenic	--	--	--
Aeschynomene indica_19596	C	DQ317523_18177	T	KY241814_18178	T	MT120811_45135	C	C<->T	--	--	--	--	--	intergenic	--	--	--
Aeschynomene indica_19617	A	DQ317523_18198	A	KY241814_18199	A	MT120811_45114	G	A<->G	--	--	--	--	--	intergenic	--	--	--
Aeschynomene indica_19626	T	DQ317523_18207	G	KY241814_18208	G	MT120811_45105	T	T<->G	--	--	--	--	--	intergenic	--	--	--
Aeschynomene indica_19645	C	DQ317523_18226	A	KY241814_18227	A	MT120811_45086	C	C<->A	--	--	--	--	--	intergenic	--	--	--
Aeschynomene indica_19669	A	DQ317523_18250	A	KY241814_18251	A	MT120811_45062	C	A<->C	--	--	--	--	--	intergenic	--	--	--
Aeschynomene indica_19672	T	DQ317523_18253	C	KY241814_18254	C	MT120811_45059	T	T<->C	--	--	--	--	--	intergenic	--	--	--
Aeschynomene indica_19675	T	DQ317523_18256	G	KY241814_18257	G	MT120811_45056	G	T<->G	--	--	--	--	--	intergenic	--	--	--
Aeschynomene indica_19679	A	DQ317523_18260	G	KY241814_18261	G	MT120811_45052	A	A<->G	--	--	--	--	--	intergenic	--	--	--
Aeschynomene indica_19687	A	DQ317523_18268	G	KY241814_18269	G	MT120811_45044	A	A<->G	--	--	--	--	--	intergenic	--	--	--
Aeschynomene indica_19688	G	DQ317523_18269	T	KY241814_18270	T	MT120811_45043	T	G<->T	--	--	--	--	--	intergenic	--	--	--
Aeschynomene indica_19697	G	DQ317523_18278	A	KY241814_18279	A	MT120811_45034	G	G<->A	--	--	--	--	--	intergenic	--	--	--
Aeschynomene indica_19705	C	DQ317523_18286	C	KY241814_18287	C	MT120811_45026	T	C<->T	--	--	--	--	--	intergenic	--	--	--
Aeschynomene indica_19708	A	DQ317523_18289	T	KY241814_18290	T	MT120811_45023	T	A<->T	--	--	--	--	--	intergenic	--	--	--
Aeschynomene indica_19730	A	DQ317523_18311	G	KY241814_18312	G	MT120811_45001	G	A<->G	--	--	--	--	--	intergenic	--	--	--
Aeschynomene indica_19732	C	DQ317523_18313	C	KY241814_18314	C	MT120811_44999	T	C<->T	--	--	--	--	--	intergenic	--	--	--
Aeschynomene indica_19735	T	DQ317523_18316	A	KY241814_18317	A	MT120811_44996	T	T<->A	--	--	--	--	--	intergenic	--	--	--
Aeschynomene indica_19741	T	DQ317523_18322	T	KY241814_18323	T	MT120811_44990	A	T<->A	--	--	--	--	--	intergenic	--	--	--
Aeschynomene indica_19759	A	DQ317523_18340	C	KY241814_18341	C	MT120811_44972	A	A<->C	--	--	--	--	--	intergenic	--	--	--
Aeschynomene indica_19783	G	DQ317523_18364	A	KY241814_18365	A	MT120811_44948	G	G<->A	--	--	--	--	--	intergenic	--	--	--
Aeschynomene indica_19788	C	DQ317523_18369	T	KY241814_18370	T	MT120811_44943	T	C<->T	--	--	--	--	--	intergenic	--	--	--
Aeschynomene indica_19802	T	DQ317523_18383	C	KY241814_18384	C	MT120811_44929	T	T<->C	--	--	--	--	--	intergenic	--	--	--
Aeschynomene indica_19803	C	DQ317523_18384	T	KY241814_18385	T	MT120811_44928	C	C<->T	--	--	--	--	--	intergenic	--	--	--
Aeschynomene indica_19809	A	DQ317523_18390	T	KY241814_18391	T	MT120811_44922	A	A<->T	--	--	--	--	--	intergenic	--	--	--
Aeschynomene indica_19812	T	DQ317523_18393	T	KY241814_18394	T	MT120811_44919	A	T<->A	--	--	--	--	--	intergenic	--	--	--
Aeschynomene indica_2057	G	DQ317523_1676	A	KY241814_1676	A	MT120811_1820	G	G<->A	--	--	--	--	--	intergenic	--	--	--
Aeschynomene indica_20700	T	DQ317523_18851	A	KY241814_18852	A	MT120811_44174	T	T<->A	--	--	--	--	--	intergenic	--	--	--
Aeschynomene indica_20710	G	DQ317523_18860	C	KY241814_18861	C	MT120811_44156	G	G<->C	--	--	--	--	--	intergenic	--	--	--
Aeschynomene indica_20713	A	DQ317523_18863	T	KY241814_18864	T	MT120811_44150	A	A<->T	--	--	--	--	--	intergenic	--	--	--
Aeschynomene indica_20714	T	DQ317523_18864	G	KY241814_18865	G	MT120811_44149	T	T<->G	--	--	--	--	--	intergenic	--	--	--
Aeschynomene indica_20720	G	DQ317523_18870	G	KY241814_18871	G	MT120811_44137	T	G<->T	--	--	--	--	--	intergenic	--	--	--
Aeschynomene indica_20725	G	DQ317523_18875	G	KY241814_18876	G	MT120811_44132	T	G<->T	--	--	--	--	--	intergenic	--	--	--
Aeschynomene indica_20728	A	DQ317523_18878	C	KY241814_18879	C	MT120811_44129	A	A<->C	--	--	--	--	--	intergenic	--	--	--
Aeschynomene indica_20729	G	DQ317523_18879	A	KY241814_18880	A	MT120811_44128	G	G<->A	--	--	--	--	--	intergenic	--	--	--
Aeschynomene indica_20735	G	DQ317523_18885	C	KY241814_18886	C	MT120811_44122	C	G<->C	--	--	--	--	--	intergenic	--	--	--
Aeschynomene indica_2074	G	DQ317523_1693	T	KY241814_1693	T	MT120811_1837	T	G<->T	--	--	--	--	--	intergenic	--	--	--
Aeschynomene indica_20740	T	DQ317523_18890	G	KY241814_18891	G	MT120811_44117	T	T<->G	--	--	--	--	--	intergenic	--	--	--
Aeschynomene indica_20751	C	DQ317523_18901	A	KY241814_18902	A	MT120811_44106	C	C<->A	--	--	--	--	--	intergenic	--	--	--
Aeschynomene indica_20761	C	DQ317523_18911	A	KY241814_18912	A	MT120811_44096	C	C<->A	--	--	--	--	--	intergenic	--	--	--
Aeschynomene indica_20762	T	DQ317523_18912	A	KY241814_18913	A	MT120811_44095	T	T<->A	--	--	--	--	--	intergenic	--	--	--
Aeschynomene indica_20768	T	DQ317523_18919	G	KY241814_18920	G	MT120811_44088	G	T<->G	--	--	--	--	--	intergenic	--	--	--
Aeschynomene indica_20775	A	DQ317523_18926	G	KY241814_18927	G	MT120811_44081	G	A<->G	--	--	--	--	--	intergenic	--	--	--
Aeschynomene indica_20781	G	DQ317523_18932	A	KY241814_18933	A	MT120811_44075	G	G<->A	--	--	--	--	--	intergenic	--	--	--
Aeschynomene indica_20803	C	DQ317523_18954	T	KY241814_18955	T	MT120811_44053	C	C<->T	--	--	--	--	--	intergenic	--	--	--
Aeschynomene indica_20808	G	DQ317523_18959	A	KY241814_18960	A	MT120811_44048	A	G<->A	--	--	--	--	--	intergenic	--	--	--
Aeschynomene indica_2081	A	DQ317523_1700	A	KY241814_1700	A	MT120811_1845	G	A<->G	--	--	--	--	--	intergenic	--	--	--
Aeschynomene indica_2083	T	DQ317523_1702	A	KY241814_1702	A	MT120811_1847	T	T<->A	--	--	--	--	--	intergenic	--	--	--
Aeschynomene indica_20835	G	DQ317523_18986	A	KY241814_18987	A	MT120811_44021	G	G<->A	15,2	5	TCG<->TCA	S<->S	syn	psaA	20821	23073	+
Aeschynomene indica_2086	A	DQ317523_1705	C	KY241814_1705	C	MT120811_1849	A	A<->C	--	--	--	--	--	intergenic	--	--	--
Aeschynomene indica_20868	G	DQ317523_19019	A	KY241814_19020	A	MT120811_43988	G	G<->A	48,2	16	AGG<->AGA	R<->R	syn	psaA	20821	23073	+
Aeschynomene indica_20875	G	DQ317523_19026	A	KY241814_19027	A	MT120811_43981	A	G<->A	55,0	19	GTA<->ATA	V<->I	nonsyn	psaA	20821	23073	+
Aeschynomene indica_2089	C	DQ317523_1708	G	KY241814_1708	G	MT120811_1852	C	C<->G	--	--	--	--	--	intergenic	--	--	--
Aeschynomene indica_20907	C	DQ317523_19058	A	KY241814_19059	A	MT120811_43949	C	C<->A	87,2	29	CCC<->CCA	P<->P	syn	psaA	20821	23073	+
Aeschynomene indica_2091	G	DQ317523_1710	A	KY241814_1710	A	MT120811_1854	A	G<->A	--	--	--	--	--	intergenic	--	--	--
Aeschynomene indica_20937	C	DQ317523_19088	A	KY241814_19089	A	MT120811_43919	A	C<->A	117,2	39	GGC<->GGA	G<->G	syn	psaA	20821	23073	+
Aeschynomene indica_20940	C	DQ317523_19091	T	KY241814_19092	T	MT120811_43916	T	C<->T	120,2	40	CCC<->CCT	P<->P	syn	psaA	20821	23073	+
Aeschynomene indica_20964	C	DQ317523_19115	C	KY241814_19116	C	MT120811_43892	T	C<->T	144,2	48	AAC<->AAT	N<->N	syn	psaA	20821	23073	+
Aeschynomene indica_20965	T	DQ317523_19116	C	KY241814_19117	C	MT120811_43891	C	T<->C	145,0	49	TTA<->CTA	L<->L	syn	psaA	20821	23073	+
Aeschynomene indica_20976	T	DQ317523_19127	C	KY241814_19128	C	MT120811_43880	T	T<->C	156,2	52	GAT<->GAC	D<->D	syn	psaA	20821	23073	+
Aeschynomene indica_20988	T	DQ317523_19139	T	KY241814_19140	T	MT120811_43868	C	T<->C	168,2	56	TTT<->TTC	F<->F	syn	psaA	20821	23073	+
Aeschynomene indica_21002	G	DQ317523_19153	A	KY241814_19154	A	MT120811_43854	G	G<->A	182,1	61	AGT<->AAT	S<->N	nonsyn	psaA	20821	23073	+
Aeschynomene indica_21009	G	DQ317523_19160	A	KY241814_19161	A	MT120811_43847	G	G<->A	189,2	63	TTG<->TTA	L<->L	syn	psaA	20821	23073	+
Aeschynomene indica_21030	A	DQ317523_19181	T	KY241814_19182	T	MT120811_43826	A	A<->T	210,2	70	GTA<->GTT	V<->V	syn	psaA	20821	23073	+
Aeschynomene indica_21057	C	DQ317523_19208	T	KY241814_19209	T	MT120811_43799	C	C<->T	237,2	79	TCC<->TCT	S<->S	syn	psaA	20821	23073	+
Aeschynomene indica_2107	T	DQ317523_1728	C	KY241814_1728	C	MT120811_1872	C	T<->C	--	--	--	--	--	intergenic	--	--	--
Aeschynomene indica_21090	C	DQ317523_19241	T	KY241814_19242	T	MT120811_43766	C	C<->T	270,2	90	TTC<->TTT	F<->F	syn	psaA	20821	23073	+
Aeschynomene indica_21093	C	DQ317523_19244	T	KY241814_19245	T	MT120811_43763	T	C<->T	273,2	91	CAC<->CAT	H<->H	syn	psaA	20821	23073	+
Aeschynomene indica_21099	T	DQ317523_19250	T	KY241814_19251	T	MT120811_43757	C	T<->C	279,2	93	GCT<->GCC	A<->A	syn	psaA	20821	23073	+
Aeschynomene indica_21108	C	DQ317523_19259	C	KY241814_19260	C	MT120811_43748	T	C<->T	288,2	96	TCC<->TCT	S<->S	syn	psaA	20821	23073	+
Aeschynomene indica_21117	A	DQ317523_19268	G	KY241814_19269	G	MT120811_43739	A	A<->G	297,2	99	GAA<->GAG	E<->E	syn	psaA	20821	23073	+
Aeschynomene indica_2112	C	DQ317523_1733	C	KY241814_1733	C	MT120811_1877	T	C<->T	--	--	--	--	--	intergenic	--	--	--
Aeschynomene indica_21124	C	DQ317523_19275	T	KY241814_19276	T	MT120811_43732	C	C<->T	304,0	102	CTA<->TTA	L<->L	syn	psaA	20821	23073	+
[truncated: 5,449 more rows]
